# Supplementary material for: Dysregulated mechanisms underlying Duchenne muscular dystrophy from co-expression network preservation analysis
Source: BMC Res Notes. 2015 May 3;8:182. doi: 10.1186/s13104-015-1141-9 (PMC4424514; doi:10.1186/s13104-015-1141-9)
Supplement: Additional file 2: — This file shows the observed preservation statistics computed using “modulePreservation” in WGCNA: The preservation of the modules of the healthy network (NRML- reference network) are identified in the entire dystrophic network (DMD- test network). [file 13104_2015_1141_MOESM2_ESM.xlsx]

## Sheet: healthy
This table shows the observed preservation statistics computed using "modulePreservation" in WGCNA: The preservation of the modules of the healthy network (NRML- reference network) are identified in the entire dystrophic network (DMD- test network).
reference network	test network	module	module Size	MR_Summary	MR_Density	MR_Connectivity
NRML	DMD	N1	590	12	12	11
NRML	DMD	N2	323	8	8.5	8
NRML	DMD	N3	109	8	7.5	10
NRML	DMD	N4	598	4	4	4
NRML	DMD	N5	349	6	6.5	6
NRML	DMD	N6	93	2	2	3
NRML	DMD	N7	215	9	9	11
NRML	DMD	N8	125	12	11	12
NRML	DMD	N9	171	5	5	5
NRML	DMD	N10	1102	1	1	1
NRML	DMD	N11	319	3	3.5	3
