# Supplementary material for: Dysregulated mechanisms underlying Duchenne muscular dystrophy from co-expression network preservation analysis
Source: BMC Res Notes. 2015 May 3;8:182. doi: 10.1186/s13104-015-1141-9 (PMC4424514; doi:10.1186/s13104-015-1141-9)
Supplement: Additional file 3: — This file shows the observed preservation statistics computed using “modulePreservation” in WGCNA: The preservation of the modules of the dystrophic network (DMD- reference network) are identified in the entire healthy network (NRML- test network). [file 13104_2015_1141_MOESM3_ESM.xlsx]

## Sheet: dystrophic
This table shows the observed preservation statistics computed using "modulePreservation" in WGCNA: The preservation of the modules of the dystrophic network (DMD- reference network) are identified in the entire Normal network (NRML- test network).
reference network	test network	module	module Size	MR_Summary	MR_Density	MR_Connectivity
DMD	NRML	D1	247	11	10.5	11
DMD	NRML	D2	156	9	7.5	12
DMD	NRML	D3	121	8	9	6
DMD	NRML	D4	377	2	2	2
DMD	NRML	D5	540	4	4	4
DMD	NRML	D6	874	7	7.5	7
DMD	NRML	D7	180	5	5.5	5
DMD	NRML	D8	301	11	11	10
DMD	NRML	D9	75	5	3	6
DMD	NRML	D10	1089	1	1	1
