# Supplementary material for: Dysregulated mechanisms underlying Duchenne muscular dystrophy from co-expression network preservation analysis
Source: BMC Res Notes. 2015 May 3;8:182. doi: 10.1186/s13104-015-1141-9 (PMC4424514; doi:10.1186/s13104-015-1141-9)
Supplement: Additional file 4: — This .csv file provides the list of all genes, their entrez ids and a corresponding module assignment vector. Module names as colors, identifiable by WGCNA are also provided for the healthy network. [file 13104_2015_1141_MOESM4_ESM.csv]

rownames.nd.	NAMES	moduleColors0	modules designation in manuscript
2	A2M	brown	N2
12	SERPINA3	pink	N7
16	AARS	green	N4
19	ABCA1	blue	N1
22	ABCB7	turquoise	N10
23	ABCF1	blue	N1
25	ABL1	turquoise	N10
30	ACAA1	green	N4
32	ACACB	blue	N1
34	ACADM	midnightblue	N6
35	ACADS	brown	N2
37	ACADVL	blue	N1
38	ACAT1	green	N4
43	ACHE	yellow	N11
47	ACLY	salmon	N9
48	ACO1	green	N4
50	ACO2	midnightblue	N6
52	ACP1	turquoise	N10
54	ACP5	blue	N1
58	ACTA1	green	N4
59	ACTA2	salmon	N9
60	ACTB	brown	N2
70	ACTC1	yellow	N11
71	ACTG1	brown	N2
81	ACTN4	green	N4
87	ACTN1	purple	N8
88	ACTN2	green	N4
89	ACTN3	purple	N8
90	ACVR1	yellow	N11
92	ACVR2A	turquoise	N10
93	ACVR2B	turquoise	N10
98	ACYP2	pink	N7
103	ADAR	brown	N2
108	ADCY2	turquoise	N10
115	ADCY9	blue	N1
118	ADD1	turquoise	N10
120	ADD3	turquoise	N10
123	ADFP	blue	N1
125	ADH1B	salmon	N9
128	ADH5	turquoise	N10
133	ADM	lightcyan	N5
140	ADORA3	turquoise	N10
142	PARP1	blue	N1
143	PARP4	green	N4
156	ADRBK1	turquoise	N10
158	ADSL	yellow	N11
161	AP2A2	green	N4
163	AP2B1	lightcyan	N5
165	AEBP1	blue	N1
166	AES	yellow	N11
178	AGL	yellow	N11
182	JAG1	turquoise	N10
183	AGT	green	N4
185	AGTR1	yellow	N11
187	APLNR	brown	N2
191	AHCY	turquoise	N10
203	AK1	blue	N1
207	AKT1	turquoise	N10
211	ALAS1	midnightblue	N6
216	ALDH1A1	green	N4
217	ALDH2	purple	N8
219	ALDH1B1	green	N4
223	ALDH9A1	green	N4
224	ALDH3A2	turquoise	N10
226	ALDOA	green	N4
231	AKR1B1	green	N4
267	AMFR	midnightblue	N6
270	AMPD1	green	N4
272	AMPD3	yellow	N11
274	BIN1	brown	N2
275	AMT	green	N4
284	ANGPT1	yellow	N11
286	ANK1	yellow	N11
287	ANK2	blue	N1
288	ANK3	pink	N7
291	SLC25A4	midnightblue	N6
292	SLC25A5	lightcyan	N5
293	SLC25A6	salmon	N9
301	ANXA1	brown	N2
302	ANXA2	brown	N2
308	ANXA5	brown	N2
309	ANXA6	salmon	N9
310	ANXA7	purple	N8
311	ANXA11	lightcyan	N5
321	APBA2	lightcyan	N5
323	APBB2	turquoise	N10
328	APEX1	turquoise	N10
329	BIRC2	blue	N1
334	APLP2	lightcyan	N5
341	APOC1	green	N4
347	APOD	blue	N1
348	APOE	salmon	N9
351	APP	turquoise	N10
353	APRT	turquoise	N10
358	AQP1	lightcyan	N5
359	AQP2	turquoise	N10
361	AQP4	salmon	N9
369	ARAF	green	N4
372	ARCN1	turquoise	N10
375	ARF1	turquoise	N10
377	ARF3	yellow	N11
378	ARF4	brown	N2
381	ARF5	cyan	N3
382	ARF6	blue	N1
384	ARG2	turquoise	N10
387	RHOA	turquoise	N10
388	RHOB	salmon	N9
389	RHOC	cyan	N3
390	RND3	blue	N1
391	RHOG	blue	N1
392	ARHGAP1	turquoise	N10
396	ARHGDIA	blue	N1
397	ARHGDIB	brown	N2
419	ART3	blue	N1
427	ASAH1	salmon	N9
445	ASS1	blue	N1
467	ATF3	blue	N1
468	ATF4	turquoise	N10
471	ATIC	green	N4
473	RERE	yellow	N11
476	ATP1A1	blue	N1
477	ATP1A2	midnightblue	N6
481	ATP1B1	salmon	N9
483	ATP1B3	brown	N2
487	ATP2A1	blue	N1
488	ATP2A2	green	N4
491	ATP2B2	blue	N1
493	ATP2B4	brown	N2
498	ATP5A1	blue	N1
506	ATP5B	midnightblue	N6
509	ATP5C1	lightcyan	N5
513	ATP5D	blue	N1
514	ATP5E	blue	N1
515	ATP5F1	yellow	N11
516	ATP5G1	midnightblue	N6
517	ATP5G2	yellow	N11
518	ATP5G3	midnightblue	N6
521	ATP5I	midnightblue	N6
522	ATP5J	yellow	N11
523	ATP6V1A	green	N4
526	ATP6V1B2	turquoise	N10
527	ATP6V0C	lightcyan	N5
529	ATP6V1E1	blue	N1
533	ATP6V0B	blue	N1
535	ATP6V0A1	turquoise	N10
537	ATP6AP1	turquoise	N10
539	ATP5O	turquoise	N10
540	ATP7B	turquoise	N10
550	AUP1	pink	N7
558	AXL	salmon	N9
567	B2M	yellow	N11
573	BAG1	pink	N7
587	BCAT2	turquoise	N10
593	BCKDHA	lightcyan	N5
596	BCL2	green	N4
602	BCL3	blue	N1
604	BCL6	brown	N2
617	BCS1L	green	N4
633	BGN	brown	N2
635	BHMT	purple	N8
644	BLVRA	turquoise	N10
645	BLVRB	blue	N1
648	BMI1	turquoise	N10
657	BMPR1A	green	N4
664	BNIP3	blue	N1
667	DST	purple	N8
677	ZFP36L1	green	N4
678	ZFP36L2	green	N4
682	BSG	brown	N2
687	KLF9	green	N4
689	BTF3	lightcyan	N5
694	BTG1	salmon	N9
706	TSPO	pink	N7
708	C1QBP	turquoise	N10
710	SERPING1	yellow	N11
712	C1QA	brown	N2
713	C1QB	lightcyan	N5
715	C1R	turquoise	N10
716	C1S	turquoise	N10
718	C3	turquoise	N10
719	C3AR1	yellow	N11
738	C11orf2	blue	N1
740	MRPL49	brown	N2
746	C11orf10	blue	N1
754	PTTG1IP	purple	N8
759	CA1	turquoise	N10
760	CA2	yellow	N11
761	CA3	lightcyan	N5
762	CA4	lightcyan	N5
779	CACNA1S	turquoise	N10
780	DDR1	turquoise	N10
782	CACNB1	pink	N7
786	CACNG1	yellow	N11
788	SLC25A20	turquoise	N10
800	CALD1	brown	N2
811	CALR	brown	N2
813	CALU	brown	N2
816	CAMK2B	turquoise	N10
818	CAMK2G	lightcyan	N5
819	CAMLG	blue	N1
821	CANX	blue	N1
822	CAPG	lightcyan	N5
824	CAPN2	blue	N1
825	CAPN3	blue	N1
826	CAPNS1	cyan	N3
827	CAPN6	brown	N2
829	CAPZA1	turquoise	N10
830	CAPZA2	blue	N1
831	CAST	blue	N1
832	CAPZB	blue	N1
833	CARS	green	N4
834	CASP1	lightcyan	N5
842	CASP9	turquoise	N10
844	CASQ1	pink	N7
845	CASQ2	cyan	N3
847	CAT	yellow	N11
857	CAV1	brown	N2
858	CAV2	brown	N2
859	CAV3	turquoise	N10
862	RUNX1T1	green	N4
865	CBFB	blue	N1
868	CBLB	yellow	N11
871	SERPINH1	brown	N2
883	CCBL1	turquoise	N10
894	CCND2	green	N4
896	CCND3	pink	N7
900	CCNG1	blue	N1
901	CCNG2	turquoise	N10
908	CCT6A	turquoise	N10
928	CD9	brown	N2
929	CD14	brown	N2
941	CD80	turquoise	N10
946	SIGLEC6	turquoise	N10
947	CD34	brown	N2
948	CD36	lightcyan	N5
950	SCARB2	turquoise	N10
958	CD40	turquoise	N10
960	CD44	brown	N2
961	CD47	green	N4
963	CD53	turquoise	N10
966	CD59	pink	N7
967	CD63	blue	N1
972	CD74	blue	N1
975	CD81	brown	N2
977	CD151	blue	N1
987	LRBA	turquoise	N10
989	7-Sep	green	N4
994	CDC25B	turquoise	N10
997	CDC34	blue	N1
998	CDC42	turquoise	N10
1002	CDH4	turquoise	N10
1003	CDH5	brown	N2
1009	CDH11	brown	N2
1013	CDH15	blue	N1
1019	CDK4	brown	N2
1026	CDKN1A	blue	N1
1027	CDKN1B	green	N4
1031	CDKN2C	green	N4
1048	CEACAM5	lightcyan	N5
1050	CEBPA	blue	N1
1051	CEBPB	purple	N8
1052	CEBPD	yellow	N11
1072	CFL1	turquoise	N10
1075	CTSC	brown	N2
1108	CHD4	pink	N7
1112	FOXN3	pink	N7
1116	CHI3L1	lightcyan	N5
1120	CHKB	salmon	N9
1130	LYST	turquoise	N10
1134	CHRNA1	turquoise	N10
1140	CHRNB1	blue	N1
1152	CKB	blue	N1
1153	CIRBP	green	N4
1155	TBCB	turquoise	N10
1158	CKM	yellow	N11
1160	CKMT2	midnightblue	N6
1173	AP2M1	lightcyan	N5
1175	AP2S1	lightcyan	N5
1176	AP3S1	lightcyan	N5
1182	CLCN3	turquoise	N10
1186	CLCN7	lightcyan	N5
1191	CLU	salmon	N9
1192	CLIC1	brown	N2
1195	CLK1	lightcyan	N5
1200	TPP1	lightcyan	N5
1201	CLN3	lightcyan	N5
1207	CLNS1A	turquoise	N10
1209	CLPTM1	blue	N1
1211	CLTA	turquoise	N10
1212	CLTB	blue	N1
1213	CLTC	green	N4
1266	CNN3	brown	N2
1269	CNR2	turquoise	N10
1277	COL1A1	brown	N2
1278	COL1A2	brown	N2
1281	COL3A1	brown	N2
1282	COL4A1	brown	N2
1284	COL4A2	brown	N2
1289	COL5A1	cyan	N3
1290	COL5A2	brown	N2
1291	COL6A1	brown	N2
1292	COL6A2	brown	N2
1293	COL6A3	brown	N2
1301	COL11A1	salmon	N9
1302	COL11A2	green	N4
1306	COL15A1	brown	N2
1311	COMP	salmon	N9
1312	COMT	blue	N1
1314	COPA	turquoise	N10
1315	COPB1	midnightblue	N6
1327	COX4I1	green	N4
1329	COX5B	turquoise	N10
1337	COX6A1	brown	N2
1339	COX6A2	green	N4
1340	COX6B1	blue	N1
1345	COX6C	yellow	N11
1346	COX7A1	midnightblue	N6
1347	COX7A2	cyan	N3
1349	COX7B	yellow	N11
1350	COX7C	lightcyan	N5
1351	COX8A	midnightblue	N6
1352	COX10	green	N4
1353	COX11	pink	N7
1358	CPA2	turquoise	N10
1374	CPT1A	blue	N1
1384	CRAT	turquoise	N10
1387	CREBBP	green	N4
1389	CREBL2	cyan	N3
1396	CRIP1	brown	N2
1397	CRIP2	brown	N2
1399	CRKL	blue	N1
1410	CRYAB	blue	N1
1428	CRYM	green	N4
1431	CS	yellow	N11
1435	CSF1	turquoise	N10
1436	CSF1R	brown	N2
1452	CSNK1A1	pink	N7
1453	CSNK1D	turquoise	N10
1459	CSNK2A2	turquoise	N10
1462	VCAN	midnightblue	N6
1465	CSRP1	yellow	N11
1471	CST3	blue	N1
1476	CSTB	green	N4
1479	CSTF3	turquoise	N10
1487	CTBP1	brown	N2
1488	CTBP2	turquoise	N10
1490	CTGF	salmon	N9
1495	CTNNA1	blue	N1
1499	CTNNB1	brown	N2
1508	CTSB	blue	N1
1509	CTSD	blue	N1
1512	CTSH	turquoise	N10
1513	CTSK	turquoise	N10
1514	CTSL1	green	N4
1520	CTSS	green	N4
1524	CX3CR1	brown	N2
1528	CYB5A	salmon	N9
1534	CYB561	turquoise	N10
1535	CYBA	brown	N2
1536	CYBB	green	N4
1537	CYC1	midnightblue	N6
1544	CYP1A2	turquoise	N10
1548	CYP2A6	turquoise	N10
1549	CYP2A7	turquoise	N10
1555	CYP2B6	turquoise	N10
1559	CYP2C9	turquoise	N10
1573	CYP2J2	turquoise	N10
1601	DAB2	brown	N2
1603	DAD1	lightcyan	N5
1604	CD55	green	N4
1605	DAG1	lightcyan	N5
1606	DGKA	turquoise	N10
1612	DAPK1	turquoise	N10
1615	DARS	turquoise	N10
1622	DBI	turquoise	N10
1628	DBP	brown	N2
1629	DBT	cyan	N3
1632	DCI	cyan	N3
1634	DCN	brown	N2
1639	DCTN1	turquoise	N10
1642	DDB1	brown	N2
1645	AKR1C1	pink	N7
1646	AKR1C2	pink	N7
1647	GADD45A	blue	N1
1650	DDOST	blue	N1
1653	DDX1	green	N4
1654	DDX3X	pink	N7
1655	DDX5	turquoise	N10
1660	DHX9	cyan	N3
1663	DDX11	turquoise	N10
1665	DHX15	yellow	N11
1666	DECR1	midnightblue	N6
1674	DES	pink	N7
1675	CFD	green	N4
1676	DFFA	turquoise	N10
1716	DGUOK	green	N4
1718	DHCR24	blue	N1
1725	DHPS	turquoise	N10
1727	CYB5R3	turquoise	N10
1728	NQO1	turquoise	N10
1729	DIAPH1	turquoise	N10
1736	DKC1	blue	N1
1737	DLAT	midnightblue	N6
1738	DLD	green	N4
1755	DMBT1	turquoise	N10
1756	DMD	green	N4
1760	DMPK	turquoise	N10
1762	DMWD	turquoise	N10
1774	DNASE1L1	lightcyan	N5
1778	DYNC1H1	blue	N1
1781	DYNC1I2	turquoise	N10
1783	DYNC1LI2	green	N4
1805	DPT	brown	N2
1808	DPYSL2	brown	N2
1809	DPYSL3	blue	N1
1816	DRD5	turquoise	N10
1827	RCAN1	turquoise	N10
1831	TSC22D3	yellow	N11
1839	HBEGF	green	N4
1842	ECM2	turquoise	N10
1843	DUSP1	salmon	N9
1845	DUSP3	yellow	N11
1848	DUSP6	brown	N2
1854	DUT	turquoise	N10
1857	DVL3	lightcyan	N5
1859	DYRK1A	lightcyan	N5
1890	TYMP	yellow	N11
1891	ECH1	brown	N2
1892	ECHS1	pink	N7
1893	ECM1	blue	N1
1901	S1PR1	green	N4
1902	LPAR1	purple	N8
1912	PHC2	blue	N1
1915	EEF1A1	green	N4
1917	EEF1A2	salmon	N9
1933	EEF1B2	green	N4
1936	EEF1D	yellow	N11
1937	EEF1G	lightcyan	N5
1938	EEF2	turquoise	N10
1950	EGF	pink	N7
1952	CELSR2	turquoise	N10
1958	EGR1	yellow	N11
1964	EIF1AX	salmon	N9
1965	EIF2S1	blue	N1
1967	EIF2B1	lightcyan	N5
1973	EIF4A1	blue	N1
1974	EIF4A2	turquoise	N10
1975	EIF4B	turquoise	N10
1978	EIF4EBP1	blue	N1
1979	EIF4EBP2	green	N4
1981	EIF4G1	green	N4
1982	EIF4G2	yellow	N11
1983	EIF5	yellow	N11
1984	EIF5A	blue	N1
1992	SERPINB1	green	N4
1994	ELAVL1	green	N4
1998	ELF2	turquoise	N10
2002	ELK1	turquoise	N10
2004	ELK3	brown	N2
2006	ELN	blue	N1
2009	EML1	purple	N8
2012	EMP1	brown	N2
2013	EMP2	turquoise	N10
2014	EMP3	turquoise	N10
2017	CTTN	salmon	N9
2021	ENDOG	blue	N1
2022	ENG	blue	N1
2023	ENO1	yellow	N11
2027	ENO3	blue	N1
2029	ENSA	turquoise	N10
2030	SLC29A1	turquoise	N10
2034	EPAS1	midnightblue	N6
2037	EPB41L2	purple	N8
2040	STOM	turquoise	N10
2050	EPHB4	turquoise	N10
2052	EPHX1	green	N4
2057	EPOR	turquoise	N10
2058	EPRS	turquoise	N10
2059	EPS8	salmon	N9
2060	EPS15	purple	N8
2063	NR2F6	green	N4
2064	ERBB2	green	N4
2065	ERBB3	turquoise	N10
2066	ERBB4	turquoise	N10
2079	ERH	turquoise	N10
2091	FBL	lightcyan	N5
2098	ESD	green	N4
2101	ESRRA	blue	N1
2104	ESRRG	green	N4
2107	ETF1	blue	N1
2108	ETFA	midnightblue	N6
2109	ETFB	blue	N1
2110	ETFDH	turquoise	N10
2114	ETS2	blue	N1
2115	ETV1	green	N4
2119	ETV5	yellow	N11
2124	EVI2B	lightcyan	N5
2130	EWSR1	turquoise	N10
2132	EXT2	yellow	N11
2145	EZH1	turquoise	N10
2157	F8	yellow	N11
2162	F13A1	lightcyan	N5
2167	FABP4	salmon	N9
2170	FABP3	green	N4
2176	FANCC	turquoise	N10
2180	ACSL1	green	N4
2181	ACSL3	green	N4
2186	BPTF	turquoise	N10
2191	FAP	brown	N2
2192	FBLN1	lightcyan	N5
2194	FASN	salmon	N9
2195	FAT1	brown	N2
2197	FAU	yellow	N11
2199	FBLN2	salmon	N9
2200	FBN1	cyan	N3
2202	EFEMP1	blue	N1
2204	FCAR	turquoise	N10
2207	FCER1G	pink	N7
2217	FCGRT	brown	N2
2222	FDFT1	blue	N1
2230	FDX1	turquoise	N10
2235	FECH	lightcyan	N5
2239	GPC4	salmon	N9
2249	FGF4	blue	N1
2258	FGF13	pink	N7
2271	FH	midnightblue	N6
2273	FHL1	blue	N1
2274	FHL2	midnightblue	N6
2275	FHL3	purple	N8
2280	FKBP1A	cyan	N3
2287	FKBP3	green	N4
2288	FKBP4	blue	N1
2308	FOXO1	lightcyan	N5
2309	FOXO3	turquoise	N10
2314	FLII	turquoise	N10
2316	FLNA	brown	N2
2317	FLNB	turquoise	N10
2318	FLNC	blue	N1
2319	FLOT2	turquoise	N10
2326	FMO1	green	N4
2327	FMO2	green	N4
2329	FMO4	turquoise	N10
2331	FMOD	salmon	N9
2334	AFF2	turquoise	N10
2335	FN1	brown	N2
2339	FNTA	blue	N1
2348	FOLR1	turquoise	N10
2350	FOLR2	lightcyan	N5
2353	FOS	yellow	N11
2487	FRZB	pink	N7
2495	FTH1	blue	N1
2509	FTHP1	green	N4
2512	FTL	blue	N1
2517	FUCA1	turquoise	N10
2532	DARC	salmon	N9
2534	FYN	turquoise	N10
2537	IFI6	green	N4
2547	XRCC6	salmon	N9
2548	GAA	blue	N1
2553	GABPB1	turquoise	N10
2570	GABRR2	turquoise	N10
2580	GAK	blue	N1
2589	GALNT1	yellow	N11
2590	GALNT2	lightcyan	N5
2593	GAMT	green	N4
2597	GAPDH	blue	N1
2617	GARS	lightcyan	N5
2619	GAS1	salmon	N9
2628	GATM	blue	N1
2631	GBAS	yellow	N11
2632	GBE1	pink	N7
2633	GBP1	turquoise	N10
2634	GBP2	green	N4
2647	BLOC1S1	green	N4
2648	KAT2A	green	N4
2664	GDI1	turquoise	N10
2665	GDI2	turquoise	N10
2690	GHR	pink	N7
2697	GJA1	brown	N2
2719	GPC3	purple	N8
2730	GCLM	yellow	N11
2734	GLG1	midnightblue	N6
2739	GLO1	pink	N7
2745	GLRX	blue	N1
2752	GLUL	yellow	N11
2760	GM2A	turquoise	N10
2766	GMPR	blue	N1
2771	GNAI2	brown	N2
2773	GNAI3	lightcyan	N5
2776	GNAQ	turquoise	N10
2778	GNAS	cyan	N3
2782	GNB1	turquoise	N10
2783	GNB2	yellow	N11
2787	GNG5	lightcyan	N5
2790	GNG10	green	N4
2791	GNG11	brown	N2
2799	GNS	green	N4
2801	GOLGA2	green	N4
2802	GOLGA3	blue	N1
2803	GOLGA4	pink	N7
2805	GOT1	midnightblue	N6
2806	GOT2	yellow	N11
2810	SFN	turquoise	N10
2811	GP1BA	turquoise	N10
2817	GPC1	lightcyan	N5
2819	GPD1	turquoise	N10
2824	GPM6B	purple	N8
2850	GPR27	turquoise	N10
2872	MKNK2	blue	N1
2873	GPS1	blue	N1
2876	GPX1	cyan	N3
2878	GPX3	blue	N1
2879	GPX4	pink	N7
2882	GPX7	cyan	N3
2887	GRB10	purple	N8
2896	GRN	brown	N2
2901	GRIK5	turquoise	N10
2907	GRINA	lightcyan	N5
2908	NR3C1	lightcyan	N5
2916	GRM6	turquoise	N10
2923	PDIA3	brown	N2
2925	GRPR	purple	N8
2926	GRSF1	green	N4
2931	GSK3A	turquoise	N10
2932	GSK3B	turquoise	N10
2934	GSN	lightcyan	N5
2935	GSPT1	brown	N2
2938	GSTA1	turquoise	N10
2941	GSTA4	pink	N7
2944	GSTM1	green	N4
2946	GSTM2	cyan	N3
2947	GSTM3	turquoise	N10
2948	GSTM4	turquoise	N10
2949	GSTM5	turquoise	N10
2950	GSTP1	brown	N2
2952	GSTT1	salmon	N9
2958	GTF2A2	turquoise	N10
2962	GTF2F1	turquoise	N10
2971	GTF3A	blue	N1
2975	GTF3C1	lightcyan	N5
2976	GTF3C2	turquoise	N10
2982	GUCY1A3	brown	N2
2987	GUK1	turquoise	N10
2990	GUSB	yellow	N11
2992	GYG1	pink	N7
2995	GYPC	blue	N1
2997	GYS1	turquoise	N10
3005	H1F0	turquoise	N10
3006	HIST1H1C	pink	N7
3015	H2AFZ	turquoise	N10
3017	HIST1H2BD	purple	N8
3028	HSD17B10	lightcyan	N5
3029	HAGH	green	N4
3030	HADHA	blue	N1
3032	HADHB	blue	N1
3033	HADH	green	N4
3043	HBB	green	N4
3052	HCCS	lightcyan	N5
3054	HCFC1	green	N4
3059	HCLS1	blue	N1
3066	HDAC2	turquoise	N10
3068	HDGF	cyan	N3
3069	HDLBP	blue	N1
3074	HEXB	blue	N1
3075	CFH	turquoise	N10
3091	HIF1A	brown	N2
3094	HINT1	lightcyan	N5
3098	HK1	pink	N7
3099	HK2	lightcyan	N5
3105	HLA-A	brown	N2
3106	HLA-B	brown	N2
3107	HLA-C	brown	N2
3108	HLA-DMA	blue	N1
3109	HLA-DMB	turquoise	N10
3113	HLA-DPA1	green	N4
3115	HLA-DPB1	yellow	N11
3117	HLA-DQA1	green	N4
3119	HLA-DQB1	brown	N2
3122	HLA-DRA	brown	N2
3123	HLA-DRB1	green	N4
3128	HLA-DRB6	turquoise	N10
3133	HLA-E	green	N4
3134	HLA-F	brown	N2
3135	HLA-G	brown	N2
3146	HMGB1	blue	N1
3148	HMGB2	purple	N8
3150	HMGN1	lightcyan	N5
3151	HMGN2	turquoise	N10
3155	HMGCL	cyan	N3
3158	HMGCS2	lightcyan	N5
3159	HMGA1	green	N4
3164	NR4A1	lightcyan	N5
3176	HNMT	brown	N2
3177	SLC29A2	turquoise	N10
3178	HNRNPA1	blue	N1
3181	HNRNPA2B1	green	N4
3182	HNRNPAB	blue	N1
3183	HNRNPC	blue	N1
3184	HNRNPD	turquoise	N10
3187	HNRNPH1	lightcyan	N5
3188	HNRNPH2	green	N4
3190	HNRNPK	turquoise	N10
3191	HNRNPL	turquoise	N10
3192	HNRNPU	salmon	N9
3202	HOXA5	turquoise	N10
3206	HOXA10	yellow	N11
3215	HOXB5	turquoise	N10
3226	HOXC10	cyan	N3
3241	HPCAL1	blue	N1
3251	HPRT1	green	N4
3265	HRAS	turquoise	N10
3270	HRC	turquoise	N10
3276	PRMT1	pink	N7
3281	HSBP1	cyan	N3
3297	HSF1	blue	N1
3298	HSF2	purple	N8
3301	DNAJA1	turquoise	N10
3306	HSPA2	yellow	N11
3308	HSPA4	turquoise	N10
3309	HSPA5	pink	N7
3312	HSPA8	blue	N1
3313	HSPA9	midnightblue	N6
3315	HSPB1	blue	N1
3316	HSPB2	lightcyan	N5
3320	HSP90AA1	purple	N8
3326	HSP90AB1	brown	N2
3329	HSPD1	blue	N1
3336	HSPE1	cyan	N3
3337	DNAJB1	blue	N1
3339	HSPG2	salmon	N9
3340	NDST1	brown	N2
3359	HTR3A	green	N4
3371	TNC	brown	N2
3376	IARS	cyan	N3
3384	ICAM2	turquoise	N10
3394	IRF8	pink	N7
3396	ICT1	turquoise	N10
3397	ID1	turquoise	N10
3398	ID2	turquoise	N10
3416	IDE	turquoise	N10
3417	IDH1	green	N4
3418	IDH2	yellow	N11
3419	IDH3A	turquoise	N10
3420	IDH3B	green	N4
3421	IDH3G	cyan	N3
3422	IDI1	blue	N1
3426	CFI	yellow	N11
3428	IFI16	brown	N2
3429	IFI27	yellow	N11
3434	IFIT1	brown	N2
3437	IFIT3	cyan	N3
3444	IFNA7	turquoise	N10
3448	IFNA14	turquoise	N10
3451	IFNA17	turquoise	N10
3459	IFNGR1	cyan	N3
3460	IFNGR2	cyan	N3
3475	IFRD1	turquoise	N10
3476	IGBP1	lightcyan	N5
3479	IGF1	salmon	N9
3482	IGF2R	blue	N1
3486	IGFBP3	purple	N8
3487	IGFBP4	brown	N2
3488	IGFBP5	blue	N1
3489	IGFBP6	salmon	N9
3490	IGFBP7	brown	N2
3491	CYR61	turquoise	N10
3500	IGHG1	turquoise	N10
3508	IGHMBP2	turquoise	N10
3516	RBPJ	green	N4
3535	IGL@	blue	N1
3550	IK	turquoise	N10
3554	IL1R1	turquoise	N10
3560	IL2RB	turquoise	N10
3561	IL2RG	turquoise	N10
3572	IL6ST	midnightblue	N6
3587	IL10RA	yellow	N11
3607	FOXK2	blue	N1
3608	ILF2	turquoise	N10
3611	ILK	salmon	N9
3613	IMPA2	green	N4
3614	IMPDH1	cyan	N3
3615	IMPDH2	blue	N1
3626	INHBC	turquoise	N10
3627	CXCL10	turquoise	N10
3632	INPP5A	turquoise	N10
3635	INPP5D	lightcyan	N5
3636	INPPL1	pink	N7
3643	INSR	blue	N1
3646	EIF3E	yellow	N11
3653	IPW	turquoise	N10
3654	IRAK1	turquoise	N10
3655	ITGA6	brown	N2
3659	IRF1	turquoise	N10
3660	IRF2	turquoise	N10
3664	IRF6	turquoise	N10
3665	IRF7	green	N4
3667	IRS1	blue	N1
3671	ISLR	turquoise	N10
3678	ITGA5	yellow	N11
3679	ITGA7	blue	N1
3682	ITGAE	green	N4
3685	ITGAV	turquoise	N10
3688	ITGB1	brown	N2
3689	ITGB2	green	N4
3692	EIF6	green	N4
3694	ITGB6	blue	N1
3698	ITIH2	turquoise	N10
3700	ITIH4	pink	N7
3712	IVD	cyan	N3
3714	JAG2	green	N4
3716	JAK1	turquoise	N10
3718	JAK3	turquoise	N10
3720	JARID2	pink	N7
3725	JUN	green	N4
3726	JUNB	blue	N1
3727	JUND	green	N4
3728	JUP	pink	N7
3735	KARS	blue	N1
3757	KCNH2	yellow	N11
3759	KCNJ2	blue	N1
3762	KCNJ5	green	N4
3768	KCNJ12	yellow	N11
3772	KCNJ15	green	N4
3790	KCNS3	purple	N8
3798	KIF5A	turquoise	N10
3799	KIF5B	yellow	N11
3831	KLC1	turquoise	N10
3836	KPNA1	pink	N7
3837	KPNB1	lightcyan	N5
3839	KPNA3	yellow	N11
3840	KPNA4	blue	N1
3842	TNPO1	green	N4
3843	IPO5	pink	N7
3845	KRAS	turquoise	N10
3849	KRT2	salmon	N9
3858	KRT10	purple	N8
3895	KTN1	yellow	N11
3897	L1CAM	cyan	N3
3903	LAIR1	turquoise	N10
3908	LAMA2	yellow	N11
3910	LAMA4	brown	N2
3911	LAMA5	blue	N1
3912	LAMB1	brown	N2
3913	LAMB2	green	N4
3915	LAMC1	pink	N7
3916	LAMP1	brown	N2
3927	LASP1	brown	N2
3938	LCT	turquoise	N10
3939	LDHA	blue	N1
3945	LDHB	turquoise	N10
3956	LGALS1	lightcyan	N5
3958	LGALS3	blue	N1
3959	LGALS3BP	pink	N7
3983	ABLIM1	yellow	N11
3985	LIMK2	turquoise	N10
3987	LIMS1	turquoise	N10
3988	LIPA	pink	N7
3991	LIPE	salmon	N9
3992	FADS1	salmon	N9
3995	FADS3	blue	N1
4000	LMNA	lightcyan	N5
4005	LMO2	yellow	N11
4013	VWA5A	green	N4
4016	LOXL1	brown	N2
4023	LPL	blue	N1
4026	LPP	turquoise	N10
4034	LRCH4	turquoise	N10
4043	LRPAP1	blue	N1
4046	LSP1	salmon	N9
4047	LSS	blue	N1
4048	LTA4H	turquoise	N10
4052	LTBP1	brown	N2
4053	LTBP2	lightcyan	N5
4054	LTBP3	blue	N1
4059	BCAM	brown	N2
4060	LUM	brown	N2
4061	LY6E	turquoise	N10
4069	LYZ	green	N4
4071	TM4SF1	brown	N2
4074	M6PR	green	N4
4076	CAPRIN1	blue	N1
4082	MARCKS	brown	N2
4086	SMAD1	brown	N2
4088	SMAD3	blue	N1
4094	MAF	brown	N2
4121	MAN1A1	turquoise	N10
4123	MAN2C1	blue	N1
4124	MAN2A1	green	N4
4125	MAN2B1	blue	N1
4128	MAOA	pink	N7
4129	MAOB	turquoise	N10
4130	MAP1A	green	N4
4131	MAP1B	brown	N2
4134	MAP4	midnightblue	N6
4137	MAPT	pink	N7
4141	MARS	green	N4
4144	MAT2A	blue	N1
4147	MATN2	brown	N2
4149	MAX	midnightblue	N6
4150	MAZ	brown	N2
4151	MB	lightcyan	N5
4152	MBD1	blue	N1
4154	MBNL1	purple	N8
4162	MCAM	salmon	N9
4163	MCC	turquoise	N10
4170	MCL1	blue	N1
4175	MCM6	turquoise	N10
4179	CD46	lightcyan	N5
4189	DNAJB9	lightcyan	N5
4190	MDH1	midnightblue	N6
4191	MDH2	cyan	N3
4199	ME1	pink	N7
4200	ME2	turquoise	N10
4201	MEA1	blue	N1
4208	MEF2C	blue	N1
4218	RAB8A	green	N4
4223	MEOX2	brown	N2
4232	MEST	brown	N2
4236	MFAP1	turquoise	N10
4240	MFGE8	blue	N1
4245	MGAT1	turquoise	N10
4255	MGMT	turquoise	N10
4256	MGP	pink	N7
4258	MGST2	blue	N1
4259	MGST3	green	N4
4267	CD99	brown	N2
4283	CXCL9	turquoise	N10
4286	MITF	green	N4
4291	MLF1	pink	N7
4292	MLH1	yellow	N11
4299	AFF1	turquoise	N10
4306	NR3C2	lightcyan	N5
4313	MMP2	salmon	N9
4318	MMP9	grey
4323	MMP14	turquoise	N10
4329	ALDH6A1	lightcyan	N5
4330	MN1	purple	N8
4338	MOCS2	turquoise	N10
4354	MPP1	green	N4
4356	MPP3	turquoise	N10
4357	MPST	blue	N1
4359	MPZ	green	N4
4363	ABCC1	green	N4
4430	MYO1B	green	N4
4478	MSN	brown	N2
4493	MT1E	blue	N1
4494	MT1F	blue	N1
4495	MT1G	blue	N1
4496	MT1H	blue	N1
4501	MT1X	blue	N1
4502	MT2A	blue	N1
4507	MTAP	turquoise	N10
4522	MTHFD1	turquoise	N10
4552	MTRR	green	N4
4580	MTX1	blue	N1
4584	MUC3A	turquoise	N10
4594	MUT	turquoise	N10
4598	MVK	turquoise	N10
4599	MX1	green	N4
4600	MX2	turquoise	N10
4601	MXI1	turquoise	N10
4604	MYBPC1	lightcyan	N5
4606	MYBPC2	blue	N1
4608	MYBPH	purple	N8
4609	MYC	blue	N1
4610	MYCL1	turquoise	N10
4615	MYD88	turquoise	N10
4618	MYF6	pink	N7
4619	MYH1	cyan	N3
4620	MYH2	blue	N1
4621	MYH3	yellow	N11
4622	MYH4	pink	N7
4624	MYH6	blue	N1
4625	MYH7	blue	N1
4626	MYH8	blue	N1
4627	MYH9	brown	N2
4628	MYH10	brown	N2
4629	MYH11	green	N4
4632	MYL1	blue	N1
4633	MYL2	blue	N1
4634	MYL3	blue	N1
4635	MYL4	blue	N1
4641	MYO1C	turquoise	N10
4649	MYO9A	turquoise	N10
4653	MYOC	turquoise	N10
4654	MYOD1	blue	N1
4656	MYOG	turquoise	N10
4660	PPP1R12B	blue	N1
4666	NACA	midnightblue	N6
4670	HNRNPM	yellow	N11
4673	NAP1L1	blue	N1
4676	NAP1L4	green	N4
4677	NARS	turquoise	N10
4681	NBL1	turquoise	N10
4684	NCAM1	turquoise	N10
4691	NCL	turquoise	N10
4692	NDN	salmon	N9
4694	NDUFA1	turquoise	N10
4695	NDUFA2	lightcyan	N5
4696	NDUFA3	lightcyan	N5
4697	NDUFA4	midnightblue	N6
4698	NDUFA5	yellow	N11
4700	NDUFA6	cyan	N3
4701	NDUFA7	lightcyan	N5
4702	NDUFA8	midnightblue	N6
4703	NEB	blue	N1
4704	NDUFA9	midnightblue	N6
4706	NDUFAB1	midnightblue	N6
4707	NDUFB1	midnightblue	N6
4708	NDUFB2	midnightblue	N6
4709	NDUFB3	midnightblue	N6
4711	NDUFB5	midnightblue	N6
4712	NDUFB6	turquoise	N10
4713	NDUFB7	turquoise	N10
4714	NDUFB8	midnightblue	N6
4717	NDUFC1	yellow	N11
4718	NDUFC2	yellow	N11
4719	NDUFS1	green	N4
4720	NDUFS2	turquoise	N10
4722	NDUFS3	midnightblue	N6
4723	NDUFV1	green	N4
4724	NDUFS4	midnightblue	N6
4726	NDUFS6	green	N4
4728	NDUFS8	turquoise	N10
4729	NDUFV2	yellow	N11
4733	DRG1	green	N4
4734	NEDD4	purple	N8
4735	2-Sep	blue	N1
4736	RPL10A	purple	N8
4738	NEDD8	lightcyan	N5
4739	NEDD9	green	N4
4772	NFATC1	green	N4
4779	NFE2L1	lightcyan	N5
4780	NFE2L2	green	N4
4781	NFIB	brown	N2
4783	NFIL3	yellow	N11
4790	NFKB1	turquoise	N10
4792	NFKBIA	salmon	N9
4802	NFYC	green	N4
4809	NHP2L1	green	N4
4811	NID1	brown	N2
4817	NIT1	green	N4
4820	NKTR	green	N4
4826	NNAT	green	N4
4833	NME4	turquoise	N10
4835	NQO2	blue	N1
4837	NNMT	blue	N1
4841	NONO	turquoise	N10
4848	CNOT2	purple	N8
4853	NOTCH2	blue	N1
4854	NOTCH3	brown	N2
4857	NOVA1	turquoise	N10
4863	NPAT	turquoise	N10
4869	NPM1	green	N4
4892	NRAP	blue	N1
4898	NRD1	pink	N7
4904	YBX1	turquoise	N10
4915	NTRK2	salmon	N9
4916	NTRK3	turquoise	N10
4921	DDR2	brown	N2
4924	NUCB1	brown	N2
4926	NUMA1	blue	N1
4939	OAS2	turquoise	N10
4942	OAT	turquoise	N10
4946	OAZ1	turquoise	N10
4947	OAZ2	blue	N1
4953	ODC1	blue	N1
4967	OGDH	lightcyan	N5
4969	OGN	brown	N2
4974	OMG	turquoise	N10
4983	OPHN1	turquoise	N10
4991	OR1D2	turquoise	N10
4992	OR1F1	green	N4
5007	OSBP	pink	N7
5018	OXA1L	green	N4
5019	OXCT1	turquoise	N10
5026	P2RX5	green	N4
5033	P4HA1	salmon	N9
5034	P4HB	blue	N1
5036	PA2G4	blue	N1
5037	PEBP1	yellow	N11
5042	PABPC3	turquoise	N10
5048	PAFAH1B1	blue	N1
5052	PRDX1	turquoise	N10
5066	PAM	green	N4
5087	PBX1	grey
5089	PBX2	pink	N7
5093	PCBP1	brown	N2
5094	PCBP2	green	N4
5096	PCCB	midnightblue	N6
5108	PCM1	green	N4
5110	PCMT1	green	N4
5116	PCNT	blue	N1
5118	PCOLCE	brown	N2
5127	PCTK1	turquoise	N10
5130	PCYT1A	lightcyan	N5
5137	PDE1C	turquoise	N10
5138	PDE2A	turquoise	N10
5140	PDE3B	turquoise	N10
5141	PDE4A	blue	N1
5142	PDE4B	turquoise	N10
5143	PDE4C	green	N4
5156	PDGFRA	turquoise	N10
5157	PDGFRL	salmon	N9
5159	PDGFRB	brown	N2
5160	PDHA1	midnightblue	N6
5162	PDHB	midnightblue	N6
5164	PDK2	cyan	N3
5165	PDK3	lightcyan	N5
5166	PDK4	green	N4
5170	PDPK1	turquoise	N10
5175	PECAM1	brown	N2
5176	SERPINF1	turquoise	N10
5178	PEG3	turquoise	N10
5179	PENK	green	N4
5187	PER1	green	N4
5201	PFDN1	turquoise	N10
5202	PFDN2	blue	N1
5204	PFDN5	yellow	N11
5205	ATP8B1	green	N4
5207	PFKFB1	pink	N7
5208	PFKFB2	pink	N7
5209	PFKFB3	yellow	N11
5211	PFKL	brown	N2
5213	PFKM	purple	N8
5214	PFKP	blue	N1
5216	PFN1	blue	N1
5217	PFN2	blue	N1
5223	PGAM1	turquoise	N10
5224	PGAM2	brown	N2
5226	PGD	turquoise	N10
5228	PGF	lightcyan	N5
5230	PGK1	pink	N7
5236	PGM1	purple	N8
5245	PHB	cyan	N3
5250	SLC25A3	midnightblue	N6
5252	PHF1	blue	N1
5255	PHKA1	purple	N8
5257	PHKB	blue	N1
5260	PHKG1	blue	N1
5264	PHYH	turquoise	N10
5269	SERPINB6	yellow	N11
5270	SERPINE2	brown	N2
5272	SERPINB9	turquoise	N10
5287	PIK3C2B	blue	N1
5298	PI4KB	lightcyan	N5
5303	PIN4	turquoise	N10
5308	PITX2	pink	N7
5310	PKD1	yellow	N11
5315	PKM2	blue	N1
5320	PLA2G2A	turquoise	N10
5322	PLA2G5	turquoise	N10
5325	PLAGL1	salmon	N9
5328	PLAU	turquoise	N10
5339	PLEC1	lightcyan	N5
5341	PLEK	lightcyan	N5
5346	PLIN	salmon	N9
5348	FXYD1	green	N4
5349	FXYD3	turquoise	N10
5350	PLN	yellow	N11
5351	PLOD1	brown	N2
5355	PLP2	lightcyan	N5
5358	PLS3	brown	N2
5359	PLSCR1	blue	N1
5360	PLTP	brown	N2
5376	PMP22	blue	N1
5379	PMS2L1	blue	N1
5396	PRRX1	blue	N1
5412	UBL3	yellow	N11
5420	PODXL	pink	N7
5423	POLB	lightcyan	N5
5425	POLD2	turquoise	N10
5431	POLR2B	lightcyan	N5
5432	POLR2C	green	N4
5434	POLR2E	turquoise	N10
5435	POLR2F	turquoise	N10
5436	POLR2G	green	N4
5438	POLR2I	blue	N1
5439	POLR2J	turquoise	N10
5441	POLR2L	lightcyan	N5
5445	PON2	salmon	N9
5464	PPA1	cyan	N3
5476	CTSA	turquoise	N10
5478	PPIA	blue	N1
5479	PPIB	brown	N2
5480	PPIC	salmon	N9
5481	PPID	turquoise	N10
5493	PPL	turquoise	N10
5494	PPM1A	green	N4
5495	PPM1B	lightcyan	N5
5496	PPM1G	blue	N1
5499	PPP1CA	lightcyan	N5
5500	PPP1CB	green	N4
5501	PPP1CC	purple	N8
5502	PPP1R1A	green	N4
5504	PPP1R2	yellow	N11
5506	PPP1R3A	yellow	N11
5507	PPP1R3C	green	N4
5511	PPP1R8	turquoise	N10
5514	PPP1R10	cyan	N3
5515	PPP2CA	turquoise	N10
5516	PPP2CB	midnightblue	N6
5518	PPP2R1A	turquoise	N10
5520	PPP2R2A	turquoise	N10
5523	PPP2R3A	green	N4
5524	PPP2R4	lightcyan	N5
5525	PPP2R5A	green	N4
5527	PPP2R5C	yellow	N11
5528	PPP2R5D	turquoise	N10
5530	PPP3CA	blue	N1
5532	PPP3CB	pink	N7
5533	PPP3CC	turquoise	N10
5537	PPP6C	turquoise	N10
5538	PPT1	yellow	N11
5547	PRCP	brown	N2
5552	SRGN	brown	N2
5566	PRKACA	green	N4
5567	PRKACB	lightcyan	N5
5569	PKIA	blue	N1
5571	PRKAG1	blue	N1
5573	PRKAR1A	pink	N7
5576	PRKAR2A	lightcyan	N5
5577	PRKAR2B	salmon	N9
5578	PRKCA	cyan	N3
5588	PRKCQ	blue	N1
5589	PRKCSH	green	N4
5594	MAPK1	pink	N7
5597	MAPK6	yellow	N11
5602	MAPK10	turquoise	N10
5604	MAP2K1	turquoise	N10
5605	MAP2K2	turquoise	N10
5606	MAP2K3	blue	N1
5608	MAP2K6	brown	N2
5610	EIF2AK2	green	N4
5612	PRKRIR	salmon	N9
5621	PRNP	turquoise	N10
5625	PRODH	blue	N1
5627	PROS1	brown	N2
5631	PRPS1	lightcyan	N5
5635	PRPSAP1	turquoise	N10
5638	PRRG1	turquoise	N10
5641	LGMN	turquoise	N10
5651	PRSS7	turquoise	N10
5654	HTRA1	turquoise	N10
5660	PSAP	green	N4
5672	PSG4	green	N4
5675	PSG6	turquoise	N10
5682	PSMA1	lightcyan	N5
5683	PSMA2	green	N4
5684	PSMA3	green	N4
5685	PSMA4	turquoise	N10
5686	PSMA5	lightcyan	N5
5688	PSMA7	blue	N1
5689	PSMB1	lightcyan	N5
5690	PSMB2	turquoise	N10
5691	PSMB3	turquoise	N10
5692	PSMB4	turquoise	N10
5693	PSMB5	green	N4
5694	PSMB6	turquoise	N10
5695	PSMB7	turquoise	N10
5698	PSMB9	cyan	N3
5700	PSMC1	green	N4
5701	PSMC2	yellow	N11
5702	PSMC3	pink	N7
5705	PSMC5	blue	N1
5706	PSMC6	turquoise	N10
5707	PSMD1	blue	N1
5708	PSMD2	blue	N1
5709	PSMD3	pink	N7
5710	PSMD4	blue	N1
5713	PSMD7	green	N4
5714	PSMD8	blue	N1
5715	PSMD9	turquoise	N10
5716	PSMD10	pink	N7
5717	PSMD11	lightcyan	N5
5718	PSMD12	green	N4
5719	PSMD13	blue	N1
5720	PSME1	turquoise	N10
5721	PSME2	midnightblue	N6
5723	PSPH	blue	N1
5724	PTAFR	green	N4
5725	PTBP1	blue	N1
5730	PTGDS	lightcyan	N5
5747	PTK2	turquoise	N10
5757	PTMA	brown	N2
5770	PTPN1	turquoise	N10
5774	PTPN3	turquoise	N10
5781	PTPN11	turquoise	N10
5788	PTPRC	yellow	N11
5797	PTPRM	lightcyan	N5
5800	PTPRO	blue	N1
5805	PTS	turquoise	N10
5810	RAD1	yellow	N11
5813	PURA	yellow	N11
5816	PVALB	pink	N7
5824	PEX19	turquoise	N10
5825	ABCD3	turquoise	N10
5827	PXMP2	turquoise	N10
5829	PXN	turquoise	N10
5830	PEX5	turquoise	N10
5837	PYGM	brown	N2
5859	QARS	turquoise	N10
5860	QDPR	lightcyan	N5
5862	RAB2A	yellow	N11
5863	RGL2	pink	N7
5866	RAB3IL1	salmon	N9
5868	RAB5A	lightcyan	N5
5870	RAB6A	turquoise	N10
5872	RAB13	salmon	N9
5873	RAB27A	lightcyan	N5
5879	RAC1	pink	N7
5880	RAC2	pink	N7
5885	RAD21	green	N4
5886	RAD23A	brown	N2
5887	RAD23B	yellow	N11
5889	RAD51C	turquoise	N10
5892	RAD51L3	turquoise	N10
5894	RAF1	purple	N8
5899	RALB	lightcyan	N5
5900	RALGDS	turquoise	N10
5901	RAN	turquoise	N10
5902	RANBP1	lightcyan	N5
5903	RANBP2	blue	N1
5906	RAP1A	turquoise	N10
5911	RAP2A	lightcyan	N5
5912	RAP2B	brown	N2
5915	RARB	turquoise	N10
5919	RARRES2	salmon	N9
5920	RARRES3	green	N4
5921	RASA1	turquoise	N10
5928	RBBP4	turquoise	N10
5931	RBBP7	blue	N1
5932	RBBP8	turquoise	N10
5934	RBL2	brown	N2
5935	RBM3	pink	N7
5936	RBM4	yellow	N11
5937	RBMS1	brown	N2
5947	RBP1	brown	N2
5950	RBP4	salmon	N9
5954	RCN1	brown	N2
5955	RCN2	green	N4
5961	PRPH2	turquoise	N10
5970	RELA	green	N4
5980	REV3L	blue	N1
5997	RGS2	blue	N1
5998	RGS3	midnightblue	N6
6001	RGS10	pink	N7
6009	RHEB	blue	N1
6015	RING1	lightcyan	N5
6035	RNASE1	brown	N2
6046	BRD2	turquoise	N10
6047	RNF4	turquoise	N10
6048	RNF5	turquoise	N10
6049	RNF6	pink	N7
6050	RNH1	blue	N1
6051	RNPEP	turquoise	N10
6059	ABCE1	lightcyan	N5
6093	ROCK1	lightcyan	N5
6117	RPA1	yellow	N11
6118	RPA2	lightcyan	N5
6122	RPL3	brown	N2
6123	RPL3L	blue	N1
6124	RPL4	yellow	N11
6125	RPL5	blue	N1
6128	RPL6	yellow	N11
6129	RPL7	brown	N2
6130	RPL7A	yellow	N11
6132	RPL8	salmon	N9
6133	RPL9	cyan	N3
6134	RPL10	yellow	N11
6135	RPL11	salmon	N9
6136	RPL12	yellow	N11
6137	RPL13	green	N4
6138	RPL15	yellow	N11
6139	RPL17	yellow	N11
6141	RPL18	yellow	N11
6143	RPL19	blue	N1
6146	RPL22	salmon	N9
6147	RPL23A	lightcyan	N5
6152	RPL24	blue	N1
6155	RPL27	green	N4
6156	RPL30	yellow	N11
6157	RPL27A	salmon	N9
6158	RPL28	yellow	N11
6160	RPL31	yellow	N11
6161	RPL32	yellow	N11
6164	RPL34	blue	N1
6165	RPL35A	yellow	N11
6166	RPL36AL	turquoise	N10
6167	RPL37	yellow	N11
6169	RPL38	turquoise	N10
6170	RPL39	turquoise	N10
6171	RPL41	blue	N1
6173	RPL36A	purple	N8
6175	RPLP0	cyan	N3
6176	RPLP1	yellow	N11
6181	RPLP2	yellow	N11
6182	MRPL12	lightcyan	N5
6183	MRPS12	lightcyan	N5
6184	RPN1	turquoise	N10
6185	RPN2	turquoise	N10
6187	RPS2	blue	N1
6188	RPS3	blue	N1
6189	RPS3A	green	N4
6191	RPS4X	yellow	N11
6193	RPS5	yellow	N11
6194	RPS6	yellow	N11
6196	RPS6KA2	lightcyan	N5
6197	RPS6KA3	blue	N1
6201	RPS7	blue	N1
6202	RPS8	purple	N8
6203	RPS9	yellow	N11
6204	RPS10	green	N4
6205	RPS11	yellow	N11
6206	RPS12	lightcyan	N5
6207	RPS13	turquoise	N10
6208	RPS14	yellow	N11
6209	RPS15	blue	N1
6210	RPS15A	lightcyan	N5
6217	RPS16	yellow	N11
6218	RPS17	purple	N8
6223	RPS19	yellow	N11
6224	RPS20	pink	N7
6227	RPS21	yellow	N11
6228	RPS23	yellow	N11
6229	RPS24	green	N4
6230	RPS25	blue	N1
6232	RPS27	lightcyan	N5
6234	RPS28	yellow	N11
6235	RPS29	turquoise	N10
6236	RRAD	yellow	N11
6237	RRAS	lightcyan	N5
6238	RRBP1	blue	N1
6249	CLIP1	pink	N7
6253	RTN2	purple	N8
6256	RXRA	yellow	N11
6261	RYR1	brown	N2
6263	RYR3	green	N4
6271	S100A1	brown	N2
6272	SORT1	midnightblue	N6
6273	S100A2	green	N4
6275	S100A4	brown	N2
6277	S100A6	lightcyan	N5
6279	S100A8	blue	N1
6281	S100A10	brown	N2
6282	S100A11	brown	N2
6284	S100A13	green	N4
6293	VPS52	green	N4
6294	SAFB	blue	N1
6297	SALL2	turquoise	N10
6300	MAPK12	blue	N1
6301	SARS	cyan	N3
6302	TSPAN31	green	N4
6303	SAT1	blue	N1
6304	SATB1	yellow	N11
6310	ATXN1	green	N4
6319	SCD	salmon	N9
6320	CLEC11A	lightcyan	N5
6324	SCN1B	purple	N8
6329	SCN4A	yellow	N11
6337	SCNN1A	brown	N2
6342	SCP2	pink	N7
6347	CCL2	green	N4
6366	CCL21	brown	N2
6383	SDC2	turquoise	N10
6385	SDC4	blue	N1
6386	SDCBP	pink	N7
6387	CXCL12	brown	N2
6389	SDHA	midnightblue	N6
6390	SDHB	midnightblue	N6
6391	SDHC	turquoise	N10
6392	SDHD	green	N4
6396	SEC13	lightcyan	N5
6397	SEC14L1	pink	N7
6400	SEL1L	yellow	N11
6405	SEMA3F	lightcyan	N5
6414	SEPP1	green	N4
6415	SEPW1	green	N4
6418	SET	turquoise	N10
6421	SFPQ	turquoise	N10
6424	SFRP4	turquoise	N10
6427	SFRS2	yellow	N11
6428	SFRS3	blue	N1
6429	SFRS4	lightcyan	N5
6430	SFRS5	yellow	N11
6431	SFRS6	yellow	N11
6434	SFRS10	blue	N1
6442	SGCA	lightcyan	N5
6443	SGCB	green	N4
6445	SGCG	green	N4
6446	SGK1	turquoise	N10
6450	SH3BGR	pink	N7
6451	SH3BGRL	brown	N2
6453	ITSN1	salmon	N9
6457	SH3GL3	green	N4
6464	SHC1	purple	N8
6468	FBXW4	green	N4
6472	SHMT2	yellow	N11
6477	SIAH1	green	N4
6480	ST6GAL1	blue	N1
6495	SIX1	green	N4
6500	SKP1	purple	N8
6503	SLA	turquoise	N10
6509	SLC1A4	purple	N8
6513	SLC2A1	turquoise	N10
6518	SLC2A5	midnightblue	N6
6525	SMTN	lightcyan	N5
6526	SLC5A3	green	N4
6528	SLC5A5	turquoise	N10
6535	SLC6A8	blue	N1
6541	SLC7A1	turquoise	N10
6556	SLC11A1	green	N4
6558	SLC12A2	turquoise	N10
6574	SLC20A1	blue	N1
6575	SLC20A2	yellow	N11
6584	SLC22A5	blue	N1
6588	SLN	salmon	N9
6591	SNAI2	brown	N2
6595	SMARCA2	green	N4
6596	HLTF	green	N4
6604	SMARCD3	blue	N1
6605	SMARCE1	turquoise	N10
6611	SMS	green	N4
6613	SUMO2	lightcyan	N5
6624	FSCN1	brown	N2
6625	SNRNP70	blue	N1
6628	SNRPB	yellow	N11
6629	SNRPB2	turquoise	N10
6631	SNRPC	green	N4
6632	SNRPD1	turquoise	N10
6633	SNRPD2	lightcyan	N5
6634	SNRPD3	lightcyan	N5
6635	SNRPE	turquoise	N10
6636	SNRPF	turquoise	N10
6637	SNRPG	turquoise	N10
6640	SNTA1	turquoise	N10
6645	SNTB2	yellow	N11
6647	SOD1	green	N4
6649	SOD3	blue	N1
6651	SON	yellow	N11
6653	SORL1	turquoise	N10
6655	SOS2	yellow	N11
6659	SOX4	brown	N2
6664	SOX11	green	N4
6670	SP3	blue	N1
6675	UAP1	green	N4
6678	SPARC	brown	N2
6687	SPG7	lightcyan	N5
6696	SPP1	turquoise	N10
6697	SPR	turquoise	N10
6709	SPTAN1	brown	N2
6710	SPTB	lightcyan	N5
6711	SPTBN1	turquoise	N10
6717	SRI	purple	N8
6720	SREBF1	pink	N7
6723	SRM	turquoise	N10
6727	SRP14	lightcyan	N5
6728	SRP19	green	N4
6731	SRP72	turquoise	N10
6732	SRPK1	turquoise	N10
6734	SRPR	blue	N1
6738	TROVE2	turquoise	N10
6742	SSBP1	turquoise	N10
6745	SSR1	turquoise	N10
6746	SSR2	yellow	N11
6748	SSR4	brown	N2
6767	ST13	pink	N7
6769	STAC	green	N4
6772	STAT1	yellow	N11
6774	STAT3	yellow	N11
6778	STAT6	blue	N1
6780	STAU1	green	N4
6799	SULT1A2	pink	N7
6809	STX3	turquoise	N10
6810	STX4	lightcyan	N5
6817	SULT1A1	brown	N2
6827	SUPT4H1	green	N4
6829	SUPT5H	yellow	N11
6830	SUPT6H	turquoise	N10
6832	SUPV3L1	green	N4
6834	SURF1	turquoise	N10
6840	SVIL	salmon	N9
6844	VAMP2	yellow	N11
6854	SYN2	lightcyan	N5
6856	SYPL1	blue	N1
6866	TAC3	turquoise	N10
6867	TACC1	brown	N2
6872	TAF1	turquoise	N10
6876	TAGLN	green	N4
6878	TAF6	blue	N1
6879	TAF7	green	N4
6880	TAF9	lightcyan	N5
6881	TAF10	blue	N1
6892	TAPBP	green	N4
6898	TAT	green	N4
6901	TAZ	turquoise	N10
6902	TBCA	turquoise	N10
6911	TBX6	turquoise	N10
6915	TBXA2R	turquoise	N10
6917	TCEA1	blue	N1
6921	TCEB1	lightcyan	N5
6923	TCEB2	yellow	N11
6924	TCEB3	blue	N1
6925	TCF4	brown	N2
6932	TCF7	lightcyan	N5
6934	TCF7L2	pink	N7
6935	ZEB1	brown	N2
6938	TCF12	green	N4
6942	TCF20	green	N4
6944	VPS72	blue	N1
6945	MLX	brown	N2
6988	TCTA	turquoise	N10
6990	DYNLT3	lightcyan	N5
6992	PPP1R11	cyan	N3
6993	DYNLT1	blue	N1
7001	PRDX2	midnightblue	N6
7004	TEAD4	pink	N7
7009	TMBIM6	turquoise	N10
7010	TEK	green	N4
7013	TERF1	green	N4
7016	TESK1	blue	N1
7018	TF	salmon	N9
7024	TFCP2	green	N4
7026	NR2F2	green	N4
7027	TFDP1	green	N4
7033	TFF3	turquoise	N10
7035	TFPI	brown	N2
7037	TFRC	yellow	N11
7040	TGFB1	brown	N2
7043	TGFB3	blue	N1
7045	TGFBI	brown	N2
7048	TGFBR2	purple	N8
7052	TGM2	green	N4
7056	THBD	blue	N1
7058	THBS2	salmon	N9
7060	THBS4	brown	N2
7070	THY1	brown	N2
7071	KLF10	blue	N1
7073	TIAL1	pink	N7
7075	TIE1	brown	N2
7076	TIMP1	lightcyan	N5
7078	TIMP3	salmon	N9
7082	TJP1	brown	N2
7086	TKT	salmon	N9
7088	TLE1	turquoise	N10
7089	TLE2	turquoise	N10
7091	TLE4	green	N4
7095	SEC62	blue	N1
7102	TSPAN7	blue	N1
7103	TSPAN8	purple	N8
7106	TSPAN4	blue	N1
7110	TMF1	green	N4
7111	TMOD1	green	N4
7122	CLDN5	brown	N2
7123	CLEC3B	brown	N2
7125	TNNC2	blue	N1
7126	TNFAIP1	green	N4
7127	TNFAIP2	lightcyan	N5
7128	TNFAIP3	pink	N7
7132	TNFRSF1A	blue	N1
7134	TNNC1	blue	N1
7135	TNNI1	blue	N1
7136	TNNI2	salmon	N9
7138	TNNT1	blue	N1
7139	TNNT2	cyan	N3
7140	TNNT3	green	N4
7145	TNS1	turquoise	N10
7148	TNXB	blue	N1
7150	TOP1	turquoise	N10
7155	TOP2B	pink	N7
7162	TPBG	turquoise	N10
7164	TPD52L1	turquoise	N10
7165	TPD52L2	blue	N1
7167	TPI1	blue	N1
7168	TPM1	blue	N1
7169	TPM2	lightcyan	N5
7170	TPM3	blue	N1
7171	TPM4	brown	N2
7172	TPMT	turquoise	N10
7175	TPR	green	N4
7177	TPSAB1	brown	N2
7178	TPT1	lightcyan	N5
7203	CCT3	lightcyan	N5
7204	TRIO	lightcyan	N5
7247	TSN	salmon	N9
7251	TSG101	turquoise	N10
7252	TSHB	turquoise	N10
7259	TSPYL1	yellow	N11
7263	TST	turquoise	N10
7266	DNAJC7	green	N4
7267	TTC3	green	N4
7273	TTN	lightcyan	N5
7277	TUBA4A	green	N4
7280	TUBB2A	salmon	N9
7283	TUBG1	blue	N1
7284	TUFM	cyan	N3
7295	TXN	blue	N1
7296	TXNRD1	blue	N1
7297	TYK2	midnightblue	N6
7298	TYMS	turquoise	N10
7305	TYROBP	brown	N2
7307	U2AF1	lightcyan	N5
7311	UBA52	blue	N1
7317	UBA1	blue	N1
7319	UBE2A	turquoise	N10
7320	UBE2B	blue	N1
7321	UBE2D1	blue	N1
7322	UBE2D2	pink	N7
7323	UBE2D3	lightcyan	N5
7324	UBE2E1	salmon	N9
7326	UBE2G1	lightcyan	N5
7327	UBE2G2	turquoise	N10
7329	UBE2I	salmon	N9
7334	UBE2N	green	N4
7337	UBE3A	yellow	N11
7341	SUMO1	turquoise	N10
7345	UCHL1	green	N4
7347	UCHL3	green	N4
7351	UCP2	brown	N2
7352	UCP3	lightcyan	N5
7353	UFD1L	pink	N7
7357	UGCG	green	N4
7360	UGP2	lightcyan	N5
7373	COL14A1	brown	N2
7381	UQCRB	turquoise	N10
7384	UQCRC1	midnightblue	N6
7385	UQCRC2	yellow	N11
7386	UQCRFS1	yellow	N11
7388	UQCRH	midnightblue	N6
7389	UROD	turquoise	N10
7392	USF2	blue	N1
7398	USP1	turquoise	N10
7411	VBP1	turquoise	N10
7412	VCAM1	lightcyan	N5
7414	VCL	green	N4
7415	VCP	lightcyan	N5
7416	VDAC1	purple	N8
7417	VDAC2	midnightblue	N6
7419	VDAC3	yellow	N11
7422	VEGFA	blue	N1
7423	VEGFB	yellow	N11
7430	EZR	turquoise	N10
7431	VIM	brown	N2
7436	VLDLR	blue	N1
7450	VWF	green	N4
7453	WARS	blue	N1
7454	WAS	turquoise	N10
7458	EIF4H	brown	N2
7466	WFS1	turquoise	N10
7475	WNT6	turquoise	N10
7494	XBP1	blue	N1
7503	XIST	yellow	N11
7508	XPC	blue	N1
7511	XPNPEP1	turquoise	N10
7514	XPO1	lightcyan	N5
7520	XRCC5	salmon	N9
7528	YY1	green	N4
7529	YWHAB	turquoise	N10
7531	YWHAE	turquoise	N10
7534	YWHAZ	brown	N2
7536	SF1	blue	N1
7538	ZFP36	yellow	N11
7555	CNBP	blue	N1
7570	ZNF22	yellow	N11
7572	ZNF24	lightcyan	N5
7580	ZNF32	lightcyan	N5
7594	ZNF43	green	N4
7644	ZNF91	lightcyan	N5
7703	PCGF2	green	N4
7704	ZBTB16	lightcyan	N5
7705	ZNF146	lightcyan	N5
7707	ZNF148	salmon	N9
7716	VEZF1	brown	N2
7756	ZNF207	yellow	N11
7763	ZFAND5	lightcyan	N5
7776	ZNF236	turquoise	N10
7791	ZYX	blue	N1
7803	PTP4A1	yellow	N11
7805	LAPTM5	brown	N2
7812	CSDE1	purple	N8
7832	BTG2	cyan	N3
7837	PXDN	brown	N2
7844	RNF103	turquoise	N10
7846	TUBA1A	brown	N2
7849	PAX8	turquoise	N10
7852	CXCR4	turquoise	N10
7866	IFRD2	turquoise	N10
7874	USP7	brown	N2
7879	RAB7A	yellow	N11
7905	REEP5	purple	N8
7913	DEK	purple	N8
7915	ALDH5A1	green	N4
7917	BAT3	blue	N1
7919	BAT1	salmon	N9
7942	TFEB	green	N4
7957	EPM2A	green	N4
7965	JTV1	cyan	N3
7979	SHFM1	lightcyan	N5
7982	ST7	turquoise	N10
7994	MYST3	blue	N1
8019	BRD3	turquoise	N10
8021	NUP214	turquoise	N10
8022	LHX3	turquoise	N10
8027	STAM	turquoise	N10
8028	MLLT10	turquoise	N10
8031	NCOA4	cyan	N3
8034	SLC25A16	turquoise	N10
8048	CSRP3	yellow	N11
8050	PDHX	turquoise	N10
8065	CUL5	green	N4
8073	PTP4A2	green	N4
8076	MFAP5	salmon	N9
8079	MLF2	turquoise	N10
8082	SSPN	green	N4
8087	FXR1	purple	N8
8099	CDK2AP1	purple	N8
8106	PABPN1	blue	N1
8125	ANP32A	green	N4
8131	C16orf35	green	N4
8165	AKAP1	green	N4
8174	MADCAM1	turquoise	N10
8192	CLPP	lightcyan	N5
8204	NRIP1	turquoise	N10
8209	C21orf33	salmon	N9
8218	CLTCL1	lightcyan	N5
8225	GTPBP6	lightcyan	N5
8226	HDHD1A	blue	N1
8237	USP11	turquoise	N10
8239	USP9X	green	N4
8242	JARID1C	brown	N2
8260	ARD1A	blue	N1
8284	JARID1D	blue	N1
8289	ARID1A	lightcyan	N5
8291	DYSF	yellow	N11
8301	PICALM	turquoise	N10
8303	SNN	blue	N1
8322	FZD4	turquoise	N10
8324	FZD7	pink	N7
8334	HIST1H2AC	pink	N7
8349	HIST2H2BE	midnightblue	N6
8394	PIP5K1A	turquoise	N10
8396	PIP4K2B	green	N4
8398	PLA2G6	turquoise	N10
8402	SLC25A11	turquoise	N10
8404	SPARCL1	brown	N2
8405	SPOP	yellow	N11
8406	SRPX	brown	N2
8407	TAGLN2	brown	N2
8409	UXT	blue	N1
8425	LTBP4	turquoise	N10
8428	STK24	turquoise	N10
8434	RECK	turquoise	N10
8440	NCK2	green	N4
8443	GNPAT	blue	N1
8445	DYRK2	blue	N1
8451	CUL4A	brown	N2
8452	CUL3	pink	N7
8454	CUL1	green	N4
8473	OGT	yellow	N11
8476	CDC42BPA	green	N4
8482	SEMA7A	turquoise	N10
8483	CILP	brown	N2
8490	RGS5	lightcyan	N5
8496	PPFIBP1	turquoise	N10
8501	SLC43A1	pink	N7
8515	ITGA10	turquoise	N10
8517	IKBKG	turquoise	N10
8519	IFITM1	turquoise	N10
8522	GAS7	cyan	N3
8525	DGKZ	blue	N1
8527	DGKD	lightcyan	N5
8531	CSDA	turquoise	N10
8533	COPS3	turquoise	N10
8543	LMO4	pink	N7
8545	CGGBP1	turquoise	N10
8546	AP3B1	turquoise	N10
8553	BHLHE40	pink	N7
8554	PIAS1	lightcyan	N5
8557	TCAP	purple	N8
8565	YARS	blue	N1
8569	MKNK1	turquoise	N10
8574	AKR7A2	turquoise	N10
8575	PRKRA	turquoise	N10
8604	SLC25A12	yellow	N11
8605	PLA2G4C	lightcyan	N5
8609	KLF7	turquoise	N10
8611	PPAP2A	lightcyan	N5
8613	PPAP2B	salmon	N9
8615	USO1	blue	N1
8623	ASMTL	turquoise	N10
8626	TP63	blue	N1
8634	RTCD1	turquoise	N10
8635	RNASET2	blue	N1
8638	OASL	turquoise	N10
8639	AOC3	salmon	N9
8642	DCHS1	cyan	N3
8644	AKR1C3	turquoise	N10
8648	NCOA1	turquoise	N10
8653	DDX3Y	yellow	N11
8655	DYNLL1	brown	N2
8659	ALDH4A1	blue	N1
8660	IRS2	yellow	N11
8661	EIF3A	blue	N1
8662	EIF3B	blue	N1
8664	EIF3D	cyan	N3
8665	EIF3F	turquoise	N10
8666	EIF3G	blue	N1
8667	EIF3H	yellow	N11
8668	EIF3I	turquoise	N10
8669	EIF3J	turquoise	N10
8671	SLC4A4	turquoise	N10
8673	VAMP8	turquoise	N10
8675	STX16	turquoise	N10
8677	STX10	lightcyan	N5
8678	BECN1	pink	N7
8682	PEA15	brown	N2
8683	SFRS9	purple	N8
8704	B4GALT2	turquoise	N10
8711	TNK1	turquoise	N10
8718	TNFRSF25	salmon	N9
8720	MBTPS1	turquoise	N10
8721	EDF1	blue	N1
8722	CTSF	green	N4
8724	SNX3	lightcyan	N5
8725	C19orf2	turquoise	N10
8727	CTNNAL1	turquoise	N10
8733	GPAA1	yellow	N11
8736	MYOM1	turquoise	N10
8738	CRADD	cyan	N3
8743	TNFSF10	green	N4
8745	ADAM23	green	N4
8754	ADAM9	lightcyan	N5
8761	PABPC4	blue	N1
8763	CD164	blue	N1
8766	RAB11A	yellow	N11
8773	SNAP23	green	N4
8776	MTMR1	grey
8777	MPDZ	brown	N2
8780	RIOK3	blue	N1
8788	DLK1	cyan	N3
8789	FBP2	pink	N7
8801	SUCLG2	green	N4
8802	SUCLG1	midnightblue	N6
8803	SUCLA2	yellow	N11
8804	CREG1	turquoise	N10
8813	DPM1	turquoise	N10
8815	BANF1	green	N4
8824	CES2	yellow	N11
8826	IQGAP1	turquoise	N10
8829	NRP1	brown	N2
8832	CD84	turquoise	N10
8837	CFLAR	lightcyan	N5
8846	ALKBH1	turquoise	N10
8848	TSC22D1	brown	N2
8850	KAT2B	yellow	N11
8854	ALDH1A2	blue	N1
8859	STK19	turquoise	N10
8863	PER3	turquoise	N10
8870	IER3	salmon	N9
8872	CDC123	green	N4
8874	ARHGEF7	yellow	N11
8878	SQSTM1	brown	N2
8883	NAE1	turquoise	N10
8887	TAX1BP1	turquoise	N10
8888	MCM3AP	turquoise	N10
8890	EIF2B4	blue	N1
8891	EIF2B3	turquoise	N10
8894	EIF2S2	cyan	N3
8895	CPNE3	turquoise	N10
8896	BUD31	yellow	N11
8897	MTMR3	purple	N8
8905	AP1S2	lightcyan	N5
8910	SGCE	brown	N2
8925	HERC1	green	N4
8933	FAM127A	purple	N8
8942	KYNU	turquoise	N10
8943	AP3D1	turquoise	N10
8971	H1FX	turquoise	N10
8974	P4HA2	brown	N2
8975	USP13	lightcyan	N5
8985	PLOD3	turquoise	N10
8986	RPS6KA4	turquoise	N10
8987	STBD1	yellow	N11
8988	HSPB3	blue	N1
8991	SELENBP1	yellow	N11
9039	UBA3	green	N4
9040	UBE2M	blue	N1
9043	SPAG9	lightcyan	N5
9045	RPL14	yellow	N11
9049	AIP	turquoise	N10
9057	SLC7A6	blue	N1
9061	PAPSS1	green	N4
9063	PIAS2	green	N4
9070	ASH2L	green	N4
9079	LDB2	brown	N2
9086	EIF1AY	green	N4
9088	PKMYT1	turquoise	N10
9093	DNAJA3	purple	N8
9097	USP14	green	N4
[truncated: 2,001 more rows]
