# Supplementary material for: Dysregulated mechanisms underlying Duchenne muscular dystrophy from co-expression network preservation analysis
Source: BMC Res Notes. 2015 May 3;8:182. doi: 10.1186/s13104-015-1141-9 (PMC4424514; doi:10.1186/s13104-015-1141-9)
Supplement: Additional file 5: — This .csv file provides the list of genes, their entrez ids and a corresponding module assignment vector. Module names as colors, identifiable by WGCNA are also provided for the dystrophic network. [file 13104_2015_1141_MOESM5_ESM.csv]

Entrez Gene ID	Gene Name	Module Color	Module designation in manuscript
2	A2M	brown	D2
12	SERPINA3	turquoise	D10
16	AARS	green	D4
19	ABCA1	grey60	D5
22	ABCB7	turquoise	D10
23	ABCF1	pink	D8
25	ABL1	turquoise	D10
30	ACAA1	green	D4
32	ACACB	blue	D1
34	ACADM	green	D4
35	ACADS	lightcyan	D6
37	ACADVL	lightcyan	D6
38	ACAT1	turquoise	D10
43	ACHE	lightcyan	D6
47	ACLY	grey
48	ACO1	turquoise	D10
50	ACO2	lightcyan	D6
52	ACP1	green	D4
54	ACP5	brown	D2
58	ACTA1	lightgreen	D7
59	ACTA2	lightcyan	D6
60	ACTB	blue	D1
70	ACTC1	cyan	D3
71	ACTG1	lightcyan	D6
81	ACTN4	lightcyan	D6
87	ACTN1	brown	D2
88	ACTN2	lightcyan	D6
89	ACTN3	turquoise	D10
90	ACVR1	grey60	D5
92	ACVR2A	turquoise	D10
93	ACVR2B	turquoise	D10
98	ACYP2	pink	D8
103	ADAR	blue	D1
108	ADCY2	grey60	D5
115	ADCY9	turquoise	D10
118	ADD1	cyan	D3
120	ADD3	lightcyan	D6
123	ADFP	lightcyan	D6
125	ADH1B	blue	D1
128	ADH5	turquoise	D10
133	ADM	blue	D1
140	ADORA3	turquoise	D10
142	PARP1	grey60	D5
143	PARP4	turquoise	D10
156	ADRBK1	turquoise	D10
158	ADSL	cyan	D3
161	AP2A2	lightcyan	D6
163	AP2B1	brown	D2
165	AEBP1	salmon	D9
166	AES	lightcyan	D6
178	AGL	lightcyan	D6
182	JAG1	brown	D2
183	AGT	grey60	D5
185	AGTR1	blue	D1
187	APLNR	cyan	D3
191	AHCY	lightcyan	D6
203	AK1	lightgreen	D7
207	AKT1	turquoise	D10
211	ALAS1	turquoise	D10
216	ALDH1A1	green	D4
217	ALDH2	salmon	D9
219	ALDH1B1	grey60	D5
223	ALDH9A1	green	D4
224	ALDH3A2	turquoise	D10
226	ALDOA	lightcyan	D6
231	AKR1B1	lightcyan	D6
267	AMFR	grey60	D5
270	AMPD1	blue	D1
272	AMPD3	blue	D1
274	BIN1	cyan	D3
275	AMT	grey60	D5
284	ANGPT1	green	D4
286	ANK1	blue	D1
287	ANK2	blue	D1
288	ANK3	blue	D1
291	SLC25A4	pink	D8
292	SLC25A5	brown	D2
293	SLC25A6	lightcyan	D6
301	ANXA1	brown	D2
302	ANXA2	brown	D2
308	ANXA5	lightgreen	D7
309	ANXA6	turquoise	D10
310	ANXA7	grey60	D5
311	ANXA11	lightcyan	D6
321	APBA2	lightcyan	D6
323	APBB2	turquoise	D10
328	APEX1	pink	D8
329	BIRC2	grey60	D5
334	APLP2	brown	D2
341	APOC1	brown	D2
347	APOD	blue	D1
348	APOE	brown	D2
351	APP	green	D4
353	APRT	lightcyan	D6
358	AQP1	grey60	D5
359	AQP2	turquoise	D10
361	AQP4	lightgreen	D7
369	ARAF	lightcyan	D6
372	ARCN1	lightgreen	D7
375	ARF1	turquoise	D10
377	ARF3	lightcyan	D6
378	ARF4	lightgreen	D7
381	ARF5	lightcyan	D6
382	ARF6	lightcyan	D6
384	ARG2	turquoise	D10
387	RHOA	lightcyan	D6
388	RHOB	grey60	D5
389	RHOC	lightcyan	D6
390	RND3	pink	D8
391	RHOG	brown	D2
392	ARHGAP1	lightcyan	D6
396	ARHGDIA	grey60	D5
397	ARHGDIB	turquoise	D10
419	ART3	grey60	D5
427	ASAH1	turquoise	D10
445	ASS1	green	D4
467	ATF3	grey60	D5
468	ATF4	green	D4
471	ATIC	grey60	D5
473	RERE	grey60	D5
476	ATP1A1	lightgreen	D7
477	ATP1A2	blue	D1
481	ATP1B1	turquoise	D10
483	ATP1B3	lightgreen	D7
487	ATP2A1	grey
488	ATP2A2	green	D4
491	ATP2B2	turquoise	D10
493	ATP2B4	turquoise	D10
498	ATP5A1	lightcyan	D6
506	ATP5B	lightcyan	D6
509	ATP5C1	turquoise	D10
513	ATP5D	lightcyan	D6
514	ATP5E	lightcyan	D6
515	ATP5F1	green	D4
516	ATP5G1	lightcyan	D6
517	ATP5G2	lightcyan	D6
518	ATP5G3	lightcyan	D6
521	ATP5I	turquoise	D10
522	ATP5J	lightcyan	D6
523	ATP6V1A	pink	D8
526	ATP6V1B2	lightcyan	D6
527	ATP6V0C	green	D4
529	ATP6V1E1	turquoise	D10
533	ATP6V0B	lightcyan	D6
535	ATP6V0A1	turquoise	D10
537	ATP6AP1	lightcyan	D6
539	ATP5O	lightcyan	D6
540	ATP7B	turquoise	D10
550	AUP1	lightcyan	D6
558	AXL	turquoise	D10
567	B2M	turquoise	D10
573	BAG1	lightcyan	D6
587	BCAT2	lightcyan	D6
593	BCKDHA	lightcyan	D6
596	BCL2	turquoise	D10
602	BCL3	turquoise	D10
604	BCL6	blue	D1
617	BCS1L	grey60	D5
633	BGN	lightcyan	D6
635	BHMT	turquoise	D10
644	BLVRA	grey60	D5
645	BLVRB	lightcyan	D6
648	BMI1	green	D4
657	BMPR1A	cyan	D3
664	BNIP3	grey60	D5
667	DST	blue	D1
677	ZFP36L1	green	D4
678	ZFP36L2	lightcyan	D6
682	BSG	lightgreen	D7
687	KLF9	green	D4
689	BTF3	grey60	D5
694	BTG1	turquoise	D10
706	TSPO	lightcyan	D6
708	C1QBP	grey60	D5
710	SERPING1	blue	D1
712	C1QA	lightcyan	D6
713	C1QB	turquoise	D10
715	C1R	blue	D1
716	C1S	blue	D1
718	C3	blue	D1
719	C3AR1	brown	D2
738	C11orf2	lightcyan	D6
740	MRPL49	grey60	D5
746	C11orf10	turquoise	D10
754	PTTG1IP	turquoise	D10
759	CA1	turquoise	D10
760	CA2	green	D4
761	CA3	turquoise	D10
762	CA4	grey60	D5
779	CACNA1S	lightcyan	D6
780	DDR1	grey60	D5
782	CACNB1	lightgreen	D7
786	CACNG1	pink	D8
788	SLC25A20	turquoise	D10
800	CALD1	green	D4
811	CALR	lightcyan	D6
813	CALU	green	D4
816	CAMK2B	pink	D8
818	CAMK2G	blue	D1
819	CAMLG	pink	D8
821	CANX	lightcyan	D6
822	CAPG	brown	D2
824	CAPN2	lightcyan	D6
825	CAPN3	lightgreen	D7
826	CAPNS1	turquoise	D10
827	CAPN6	green	D4
829	CAPZA1	blue	D1
830	CAPZA2	lightcyan	D6
831	CAST	turquoise	D10
832	CAPZB	turquoise	D10
833	CARS	lightgreen	D7
834	CASP1	turquoise	D10
842	CASP9	turquoise	D10
844	CASQ1	blue	D1
845	CASQ2	pink	D8
847	CAT	pink	D8
857	CAV1	cyan	D3
858	CAV2	cyan	D3
859	CAV3	brown	D2
862	RUNX1T1	lightcyan	D6
865	CBFB	lightcyan	D6
868	CBLB	pink	D8
871	SERPINH1	turquoise	D10
883	CCBL1	turquoise	D10
894	CCND2	grey60	D5
896	CCND3	pink	D8
900	CCNG1	cyan	D3
901	CCNG2	turquoise	D10
908	CCT6A	grey60	D5
928	CD9	brown	D2
929	CD14	grey60	D5
941	CD80	turquoise	D10
946	SIGLEC6	turquoise	D10
947	CD34	grey60	D5
948	CD36	grey60	D5
950	SCARB2	lightcyan	D6
958	CD40	turquoise	D10
960	CD44	brown	D2
961	CD47	grey
963	CD53	turquoise	D10
966	CD59	turquoise	D10
967	CD63	grey60	D5
972	CD74	brown	D2
975	CD81	lightcyan	D6
977	CD151	turquoise	D10
987	LRBA	turquoise	D10
989	7-Sep	lightgreen	D7
994	CDC25B	turquoise	D10
997	CDC34	turquoise	D10
998	CDC42	turquoise	D10
1002	CDH4	turquoise	D10
1003	CDH5	cyan	D3
1009	CDH11	blue	D1
1013	CDH15	green	D4
1019	CDK4	lightcyan	D6
1026	CDKN1A	pink	D8
1027	CDKN1B	grey60	D5
1031	CDKN2C	turquoise	D10
1048	CEACAM5	turquoise	D10
1050	CEBPA	grey60	D5
1051	CEBPB	blue	D1
1052	CEBPD	blue	D1
1072	CFL1	blue	D1
1075	CTSC	brown	D2
1108	CHD4	lightcyan	D6
1112	FOXN3	grey60	D5
1116	CHI3L1	brown	D2
1120	CHKB	lightcyan	D6
1130	LYST	turquoise	D10
1134	CHRNA1	pink	D8
1140	CHRNB1	turquoise	D10
1152	CKB	lightgreen	D7
1153	CIRBP	cyan	D3
1155	TBCB	turquoise	D10
1158	CKM	pink	D8
1160	CKMT2	pink	D8
1173	AP2M1	lightcyan	D6
1175	AP2S1	lightcyan	D6
1176	AP3S1	lightcyan	D6
1182	CLCN3	turquoise	D10
1186	CLCN7	lightcyan	D6
1191	CLU	lightcyan	D6
1192	CLIC1	lightgreen	D7
1195	CLK1	blue	D1
1200	TPP1	brown	D2
1201	CLN3	lightcyan	D6
1207	CLNS1A	turquoise	D10
1209	CLPTM1	lightcyan	D6
1211	CLTA	lightgreen	D7
1212	CLTB	lightcyan	D6
1213	CLTC	brown	D2
1266	CNN3	turquoise	D10
1269	CNR2	turquoise	D10
1277	COL1A1	salmon	D9
1278	COL1A2	salmon	D9
1281	COL3A1	lightcyan	D6
1282	COL4A1	lightgreen	D7
1284	COL4A2	cyan	D3
1289	COL5A1	cyan	D3
1290	COL5A2	lightgreen	D7
1291	COL6A1	lightcyan	D6
1292	COL6A2	lightcyan	D6
1293	COL6A3	brown	D2
1301	COL11A1	salmon	D9
1302	COL11A2	grey60	D5
1306	COL15A1	lightgreen	D7
1311	COMP	salmon	D9
1312	COMT	turquoise	D10
1314	COPA	blue	D1
1315	COPB1	green	D4
1327	COX4I1	lightcyan	D6
1329	COX5B	lightcyan	D6
1337	COX6A1	lightcyan	D6
1339	COX6A2	grey
1340	COX6B1	lightcyan	D6
1345	COX6C	lightcyan	D6
1346	COX7A1	lightcyan	D6
1347	COX7A2	cyan	D3
1349	COX7B	green	D4
1350	COX7C	lightcyan	D6
1351	COX8A	lightcyan	D6
1352	COX10	turquoise	D10
1353	COX11	grey60	D5
1358	CPA2	turquoise	D10
1374	CPT1A	salmon	D9
1384	CRAT	lightcyan	D6
1387	CREBBP	turquoise	D10
1389	CREBL2	lightcyan	D6
1396	CRIP1	lightcyan	D6
1397	CRIP2	lightcyan	D6
1399	CRKL	lightgreen	D7
1410	CRYAB	green	D4
1428	CRYM	turquoise	D10
1431	CS	grey
1435	CSF1	grey60	D5
1436	CSF1R	brown	D2
1452	CSNK1A1	pink	D8
1453	CSNK1D	grey60	D5
1459	CSNK2A2	lightcyan	D6
1462	VCAN	brown	D2
1465	CSRP1	lightcyan	D6
1471	CST3	lightcyan	D6
1476	CSTB	brown	D2
1479	CSTF3	lightcyan	D6
1487	CTBP1	pink	D8
1488	CTBP2	lightcyan	D6
1490	CTGF	salmon	D9
1495	CTNNA1	lightcyan	D6
1499	CTNNB1	lightcyan	D6
1508	CTSB	brown	D2
1509	CTSD	turquoise	D10
1512	CTSH	brown	D2
1513	CTSK	brown	D2
1514	CTSL1	turquoise	D10
1520	CTSS	brown	D2
1524	CX3CR1	lightgreen	D7
1528	CYB5A	turquoise	D10
1534	CYB561	blue	D1
1535	CYBA	lightcyan	D6
1536	CYBB	brown	D2
1537	CYC1	lightcyan	D6
1544	CYP1A2	turquoise	D10
1548	CYP2A6	turquoise	D10
1549	CYP2A7	turquoise	D10
1555	CYP2B6	turquoise	D10
1559	CYP2C9	turquoise	D10
1573	CYP2J2	cyan	D3
1601	DAB2	brown	D2
1603	DAD1	lightcyan	D6
1604	CD55	blue	D1
1605	DAG1	turquoise	D10
1606	DGKA	lightcyan	D6
1612	DAPK1	turquoise	D10
1615	DARS	turquoise	D10
1622	DBI	lightgreen	D7
1628	DBP	lightcyan	D6
1629	DBT	turquoise	D10
1632	DCI	lightcyan	D6
1634	DCN	salmon	D9
1639	DCTN1	lightcyan	D6
1642	DDB1	turquoise	D10
1645	AKR1C1	pink	D8
1646	AKR1C2	pink	D8
1647	GADD45A	cyan	D3
1650	DDOST	green	D4
1653	DDX1	turquoise	D10
1654	DDX3X	green	D4
1655	DDX5	lightcyan	D6
1660	DHX9	lightcyan	D6
1663	DDX11	turquoise	D10
1665	DHX15	pink	D8
1666	DECR1	turquoise	D10
1674	DES	lightgreen	D7
1675	CFD	salmon	D9
1676	DFFA	grey60	D5
1716	DGUOK	lightcyan	D6
1718	DHCR24	lightcyan	D6
1725	DHPS	turquoise	D10
1727	CYB5R3	green	D4
1728	NQO1	turquoise	D10
1729	DIAPH1	grey60	D5
1736	DKC1	lightcyan	D6
1737	DLAT	green	D4
1738	DLD	grey60	D5
1755	DMBT1	lightgreen	D7
1756	DMD	blue	D1
1760	DMPK	grey60	D5
1762	DMWD	turquoise	D10
1774	DNASE1L1	lightcyan	D6
1778	DYNC1H1	salmon	D9
1781	DYNC1I2	green	D4
1783	DYNC1LI2	turquoise	D10
1805	DPT	lightcyan	D6
1808	DPYSL2	turquoise	D10
1809	DPYSL3	grey
1816	DRD5	grey60	D5
1827	RCAN1	green	D4
1831	TSC22D3	blue	D1
1839	HBEGF	turquoise	D10
1842	ECM2	lightgreen	D7
1843	DUSP1	grey60	D5
1845	DUSP3	grey60	D5
1848	DUSP6	turquoise	D10
1854	DUT	turquoise	D10
1857	DVL3	lightcyan	D6
1859	DYRK1A	pink	D8
1890	TYMP	lightgreen	D7
1891	ECH1	lightcyan	D6
1892	ECHS1	lightgreen	D7
1893	ECM1	lightgreen	D7
1901	S1PR1	grey60	D5
1902	LPAR1	lightgreen	D7
1912	PHC2	grey60	D5
1915	EEF1A1	lightcyan	D6
1917	EEF1A2	lightgreen	D7
1933	EEF1B2	green	D4
1936	EEF1D	lightcyan	D6
1937	EEF1G	pink	D8
1938	EEF2	turquoise	D10
1950	EGF	blue	D1
1952	CELSR2	grey60	D5
1958	EGR1	grey60	D5
1964	EIF1AX	green	D4
1965	EIF2S1	pink	D8
1967	EIF2B1	turquoise	D10
1973	EIF4A1	green	D4
1974	EIF4A2	blue	D1
1975	EIF4B	turquoise	D10
1978	EIF4EBP1	turquoise	D10
1979	EIF4EBP2	turquoise	D10
1981	EIF4G1	lightcyan	D6
1982	EIF4G2	green	D4
1983	EIF5	cyan	D3
1984	EIF5A	lightcyan	D6
1992	SERPINB1	grey60	D5
1994	ELAVL1	lightgreen	D7
1998	ELF2	turquoise	D10
2002	ELK1	turquoise	D10
2004	ELK3	cyan	D3
2006	ELN	lightcyan	D6
2009	EML1	lightgreen	D7
2012	EMP1	turquoise	D10
2013	EMP2	turquoise	D10
2014	EMP3	turquoise	D10
2017	CTTN	grey60	D5
2021	ENDOG	lightcyan	D6
2022	ENG	lightcyan	D6
2023	ENO1	grey60	D5
2027	ENO3	grey
2029	ENSA	turquoise	D10
2030	SLC29A1	green	D4
2034	EPAS1	grey60	D5
2037	EPB41L2	salmon	D9
2040	STOM	green	D4
2050	EPHB4	cyan	D3
2052	EPHX1	turquoise	D10
2057	EPOR	turquoise	D10
2058	EPRS	turquoise	D10
2059	EPS8	grey60	D5
2060	EPS15	turquoise	D10
2063	NR2F6	turquoise	D10
2064	ERBB2	lightcyan	D6
2065	ERBB3	lightcyan	D6
2066	ERBB4	turquoise	D10
2079	ERH	pink	D8
2091	FBL	turquoise	D10
2098	ESD	lightcyan	D6
2101	ESRRA	lightcyan	D6
2104	ESRRG	turquoise	D10
2107	ETF1	green	D4
2108	ETFA	lightcyan	D6
2109	ETFB	lightcyan	D6
2110	ETFDH	turquoise	D10
2114	ETS2	pink	D8
2115	ETV1	grey60	D5
2119	ETV5	pink	D8
2124	EVI2B	brown	D2
2130	EWSR1	green	D4
2132	EXT2	brown	D2
2145	EZH1	blue	D1
2157	F8	brown	D2
2162	F13A1	brown	D2
2167	FABP4	turquoise	D10
2170	FABP3	lightcyan	D6
2176	FANCC	grey60	D5
2180	ACSL1	green	D4
2181	ACSL3	green	D4
2186	BPTF	lightcyan	D6
2191	FAP	salmon	D9
2192	FBLN1	lightcyan	D6
2194	FASN	turquoise	D10
2195	FAT1	grey
2197	FAU	lightcyan	D6
2199	FBLN2	lightcyan	D6
2200	FBN1	turquoise	D10
2202	EFEMP1	turquoise	D10
2204	FCAR	grey60	D5
2207	FCER1G	blue	D1
2217	FCGRT	lightcyan	D6
2222	FDFT1	turquoise	D10
2230	FDX1	turquoise	D10
2235	FECH	lightgreen	D7
2239	GPC4	cyan	D3
2249	FGF4	blue	D1
2258	FGF13	lightgreen	D7
2271	FH	lightcyan	D6
2273	FHL1	cyan	D3
2274	FHL2	turquoise	D10
2275	FHL3	blue	D1
2280	FKBP1A	blue	D1
2287	FKBP3	turquoise	D10
2288	FKBP4	turquoise	D10
2308	FOXO1	cyan	D3
2309	FOXO3	blue	D1
2314	FLII	salmon	D9
2316	FLNA	green	D4
2317	FLNB	lightcyan	D6
2318	FLNC	lightcyan	D6
2319	FLOT2	grey60	D5
2326	FMO1	grey60	D5
2327	FMO2	lightcyan	D6
2329	FMO4	lightcyan	D6
2331	FMOD	salmon	D9
2334	AFF2	turquoise	D10
2335	FN1	brown	D2
2339	FNTA	turquoise	D10
2348	FOLR1	grey60	D5
2350	FOLR2	grey60	D5
2353	FOS	grey60	D5
2487	FRZB	turquoise	D10
2495	FTH1	lightcyan	D6
2509	FTHP1	lightcyan	D6
2512	FTL	brown	D2
2517	FUCA1	lightgreen	D7
2532	DARC	lightcyan	D6
2534	FYN	turquoise	D10
2537	IFI6	blue	D1
2547	XRCC6	lightcyan	D6
2548	GAA	lightcyan	D6
2553	GABPB1	turquoise	D10
2570	GABRR2	turquoise	D10
2580	GAK	blue	D1
2589	GALNT1	lightgreen	D7
2590	GALNT2	grey60	D5
2593	GAMT	lightcyan	D6
2597	GAPDH	brown	D2
2617	GARS	lightcyan	D6
2619	GAS1	turquoise	D10
2628	GATM	lightgreen	D7
2631	GBAS	turquoise	D10
2632	GBE1	green	D4
2633	GBP1	lightcyan	D6
2634	GBP2	grey60	D5
2647	BLOC1S1	lightcyan	D6
2648	KAT2A	green	D4
2664	GDI1	lightcyan	D6
2665	GDI2	brown	D2
2690	GHR	turquoise	D10
2697	GJA1	turquoise	D10
2719	GPC3	lightcyan	D6
2730	GCLM	turquoise	D10
2734	GLG1	pink	D8
2739	GLO1	grey60	D5
2745	GLRX	pink	D8
2752	GLUL	blue	D1
2760	GM2A	brown	D2
2766	GMPR	blue	D1
2771	GNAI2	brown	D2
2773	GNAI3	lightcyan	D6
2776	GNAQ	green	D4
2778	GNAS	pink	D8
2782	GNB1	grey60	D5
2783	GNB2	lightcyan	D6
2787	GNG5	green	D4
2790	GNG10	green	D4
2791	GNG11	cyan	D3
2799	GNS	grey60	D5
2801	GOLGA2	turquoise	D10
2802	GOLGA3	blue	D1
2803	GOLGA4	pink	D8
2805	GOT1	lightcyan	D6
2806	GOT2	grey60	D5
2810	SFN	turquoise	D10
2811	GP1BA	grey60	D5
2817	GPC1	blue	D1
2819	GPD1	turquoise	D10
2824	GPM6B	grey60	D5
2850	GPR27	green	D4
2872	MKNK2	blue	D1
2873	GPS1	lightcyan	D6
2876	GPX1	lightcyan	D6
2878	GPX3	blue	D1
2879	GPX4	lightcyan	D6
2882	GPX7	cyan	D3
2887	GRB10	blue	D1
2896	GRN	brown	D2
2901	GRIK5	grey
2907	GRINA	lightcyan	D6
2908	NR3C1	green	D4
2916	GRM6	turquoise	D10
2923	PDIA3	turquoise	D10
2925	GRPR	grey60	D5
2926	GRSF1	turquoise	D10
2931	GSK3A	grey60	D5
2932	GSK3B	cyan	D3
2934	GSN	blue	D1
2935	GSPT1	green	D4
2938	GSTA1	turquoise	D10
2941	GSTA4	turquoise	D10
2944	GSTM1	lightcyan	D6
2946	GSTM2	lightcyan	D6
2947	GSTM3	grey60	D5
2948	GSTM4	turquoise	D10
2949	GSTM5	turquoise	D10
2950	GSTP1	lightcyan	D6
2952	GSTT1	grey60	D5
2958	GTF2A2	grey60	D5
2962	GTF2F1	turquoise	D10
2971	GTF3A	grey60	D5
2975	GTF3C1	grey60	D5
2976	GTF3C2	pink	D8
2982	GUCY1A3	lightgreen	D7
2987	GUK1	turquoise	D10
2990	GUSB	lightcyan	D6
2992	GYG1	salmon	D9
2995	GYPC	lightcyan	D6
2997	GYS1	salmon	D9
3005	H1F0	turquoise	D10
3006	HIST1H1C	turquoise	D10
3015	H2AFZ	turquoise	D10
3017	HIST1H2BD	blue	D1
3028	HSD17B10	lightcyan	D6
3029	HAGH	lightcyan	D6
3030	HADHA	turquoise	D10
3032	HADHB	lightcyan	D6
3033	HADH	turquoise	D10
3043	HBB	lightgreen	D7
3052	HCCS	lightcyan	D6
3054	HCFC1	green	D4
3059	HCLS1	lightcyan	D6
3066	HDAC2	green	D4
3068	HDGF	green	D4
3069	HDLBP	lightcyan	D6
3074	HEXB	brown	D2
3075	CFH	turquoise	D10
3091	HIF1A	green	D4
3094	HINT1	grey60	D5
3098	HK1	grey60	D5
3099	HK2	grey60	D5
3105	HLA-A	turquoise	D10
3106	HLA-B	grey60	D5
3107	HLA-C	turquoise	D10
3108	HLA-DMA	brown	D2
3109	HLA-DMB	grey60	D5
3113	HLA-DPA1	brown	D2
3115	HLA-DPB1	brown	D2
3117	HLA-DQA1	brown	D2
3119	HLA-DQB1	turquoise	D10
3122	HLA-DRA	brown	D2
3123	HLA-DRB1	brown	D2
3128	HLA-DRB6	grey60	D5
3133	HLA-E	grey60	D5
3134	HLA-F	grey60	D5
3135	HLA-G	grey60	D5
3146	HMGB1	blue	D1
3148	HMGB2	blue	D1
3150	HMGN1	pink	D8
3151	HMGN2	brown	D2
3155	HMGCL	grey60	D5
3158	HMGCS2	blue	D1
3159	HMGA1	grey60	D5
3164	NR4A1	salmon	D9
3176	HNMT	grey60	D5
3177	SLC29A2	lightcyan	D6
3178	HNRNPA1	pink	D8
3181	HNRNPA2B1	grey60	D5
3182	HNRNPAB	grey60	D5
3183	HNRNPC	lightgreen	D7
3184	HNRNPD	turquoise	D10
3187	HNRNPH1	lightcyan	D6
3188	HNRNPH2	turquoise	D10
3190	HNRNPK	green	D4
3191	HNRNPL	turquoise	D10
3192	HNRNPU	pink	D8
3202	HOXA5	lightgreen	D7
3206	HOXA10	grey60	D5
3215	HOXB5	grey60	D5
3226	HOXC10	turquoise	D10
3241	HPCAL1	turquoise	D10
3251	HPRT1	grey60	D5
3265	HRAS	lightcyan	D6
3270	HRC	lightcyan	D6
3276	PRMT1	turquoise	D10
3281	HSBP1	pink	D8
3297	HSF1	lightcyan	D6
3298	HSF2	pink	D8
3301	DNAJA1	lightcyan	D6
3306	HSPA2	cyan	D3
3308	HSPA4	grey60	D5
3309	HSPA5	turquoise	D10
3312	HSPA8	green	D4
3313	HSPA9	turquoise	D10
3315	HSPB1	salmon	D9
3316	HSPB2	lightcyan	D6
3320	HSP90AA1	green	D4
3326	HSP90AB1	cyan	D3
3329	HSPD1	green	D4
3336	HSPE1	turquoise	D10
3337	DNAJB1	grey60	D5
3339	HSPG2	turquoise	D10
3340	NDST1	grey60	D5
3359	HTR3A	grey60	D5
3371	TNC	turquoise	D10
3376	IARS	turquoise	D10
3384	ICAM2	lightcyan	D6
3394	IRF8	brown	D2
3396	ICT1	turquoise	D10
3397	ID1	grey60	D5
3398	ID2	lightcyan	D6
3416	IDE	turquoise	D10
3417	IDH1	turquoise	D10
3418	IDH2	turquoise	D10
3419	IDH3A	green	D4
3420	IDH3B	turquoise	D10
3421	IDH3G	turquoise	D10
3422	IDI1	turquoise	D10
3426	CFI	turquoise	D10
3428	IFI16	turquoise	D10
3429	IFI27	blue	D1
3434	IFIT1	blue	D1
3437	IFIT3	blue	D1
3444	IFNA7	turquoise	D10
3448	IFNA14	turquoise	D10
3451	IFNA17	turquoise	D10
3459	IFNGR1	blue	D1
3460	IFNGR2	lightcyan	D6
3475	IFRD1	grey60	D5
3476	IGBP1	green	D4
3479	IGF1	lightgreen	D7
3482	IGF2R	cyan	D3
3486	IGFBP3	lightcyan	D6
3487	IGFBP4	lightcyan	D6
3488	IGFBP5	lightcyan	D6
3489	IGFBP6	salmon	D9
3490	IGFBP7	cyan	D3
3491	CYR61	lightcyan	D6
3500	IGHG1	grey60	D5
3508	IGHMBP2	turquoise	D10
3516	RBPJ	lightcyan	D6
3535	IGL@	grey60	D5
3550	IK	blue	D1
3554	IL1R1	brown	D2
3560	IL2RB	turquoise	D10
3561	IL2RG	lightcyan	D6
3572	IL6ST	lightcyan	D6
3587	IL10RA	brown	D2
3607	FOXK2	pink	D8
3608	ILF2	turquoise	D10
3611	ILK	turquoise	D10
3613	IMPA2	turquoise	D10
3614	IMPDH1	lightcyan	D6
3615	IMPDH2	turquoise	D10
3626	INHBC	turquoise	D10
3627	CXCL10	turquoise	D10
3632	INPP5A	turquoise	D10
3635	INPP5D	turquoise	D10
3636	INPPL1	grey60	D5
3643	INSR	grey60	D5
3646	EIF3E	lightcyan	D6
3653	IPW	lightcyan	D6
3654	IRAK1	green	D4
3655	ITGA6	lightcyan	D6
3659	IRF1	grey60	D5
3660	IRF2	turquoise	D10
3664	IRF6	turquoise	D10
3665	IRF7	lightcyan	D6
3667	IRS1	turquoise	D10
3671	ISLR	lightcyan	D6
3678	ITGA5	green	D4
3679	ITGA7	lightcyan	D6
3682	ITGAE	grey60	D5
3685	ITGAV	turquoise	D10
3688	ITGB1	green	D4
3689	ITGB2	brown	D2
3692	EIF6	green	D4
3694	ITGB6	turquoise	D10
3698	ITIH2	turquoise	D10
3700	ITIH4	pink	D8
3712	IVD	green	D4
3714	JAG2	green	D4
3716	JAK1	turquoise	D10
3718	JAK3	turquoise	D10
3720	JARID2	grey60	D5
3725	JUN	grey60	D5
3726	JUNB	grey60	D5
3727	JUND	blue	D1
3728	JUP	turquoise	D10
3735	KARS	pink	D8
3757	KCNH2	lightgreen	D7
3759	KCNJ2	lightcyan	D6
3762	KCNJ5	turquoise	D10
3768	KCNJ12	green	D4
3772	KCNJ15	grey60	D5
3790	KCNS3	grey60	D5
3798	KIF5A	turquoise	D10
3799	KIF5B	lightcyan	D6
3831	KLC1	green	D4
3836	KPNA1	grey60	D5
3837	KPNB1	lightcyan	D6
3839	KPNA3	green	D4
3840	KPNA4	grey60	D5
3842	TNPO1	green	D4
3843	IPO5	green	D4
3845	KRAS	lightcyan	D6
3849	KRT2	turquoise	D10
3858	KRT10	pink	D8
3895	KTN1	lightcyan	D6
3897	L1CAM	turquoise	D10
3903	LAIR1	turquoise	D10
3908	LAMA2	blue	D1
3910	LAMA4	grey60	D5
3911	LAMA5	lightcyan	D6
3912	LAMB1	lightcyan	D6
3913	LAMB2	lightcyan	D6
3915	LAMC1	pink	D8
3916	LAMP1	turquoise	D10
3927	LASP1	lightgreen	D7
3938	LCT	turquoise	D10
3939	LDHA	lightcyan	D6
3945	LDHB	green	D4
3956	LGALS1	turquoise	D10
3958	LGALS3	turquoise	D10
3959	LGALS3BP	blue	D1
3983	ABLIM1	green	D4
3985	LIMK2	turquoise	D10
3987	LIMS1	turquoise	D10
3988	LIPA	brown	D2
3991	LIPE	turquoise	D10
3992	FADS1	grey
3995	FADS3	blue	D1
4000	LMNA	lightcyan	D6
4005	LMO2	lightcyan	D6
4013	VWA5A	cyan	D3
4016	LOXL1	turquoise	D10
4023	LPL	grey
4026	LPP	lightcyan	D6
4034	LRCH4	turquoise	D10
4043	LRPAP1	turquoise	D10
4046	LSP1	lightcyan	D6
4047	LSS	lightcyan	D6
4048	LTA4H	brown	D2
4052	LTBP1	lightgreen	D7
4053	LTBP2	turquoise	D10
4054	LTBP3	salmon	D9
4059	BCAM	grey60	D5
4060	LUM	brown	D2
4061	LY6E	lightcyan	D6
4069	LYZ	brown	D2
4071	TM4SF1	grey60	D5
4074	M6PR	turquoise	D10
4076	CAPRIN1	turquoise	D10
4082	MARCKS	lightgreen	D7
4086	SMAD1	turquoise	D10
4088	SMAD3	pink	D8
4094	MAF	green	D4
4121	MAN1A1	turquoise	D10
4123	MAN2C1	green	D4
4124	MAN2A1	grey60	D5
4125	MAN2B1	lightgreen	D7
4128	MAOA	turquoise	D10
4129	MAOB	green	D4
4130	MAP1A	grey60	D5
4131	MAP1B	cyan	D3
4134	MAP4	lightgreen	D7
4137	MAPT	turquoise	D10
4141	MARS	lightgreen	D7
4144	MAT2A	blue	D1
4147	MATN2	turquoise	D10
4149	MAX	lightcyan	D6
4150	MAZ	green	D4
4151	MB	pink	D8
4152	MBD1	pink	D8
4154	MBNL1	blue	D1
4162	MCAM	lightcyan	D6
4163	MCC	grey60	D5
4170	MCL1	green	D4
4175	MCM6	turquoise	D10
4179	CD46	turquoise	D10
4189	DNAJB9	lightcyan	D6
4190	MDH1	blue	D1
4191	MDH2	lightcyan	D6
4199	ME1	green	D4
4200	ME2	turquoise	D10
4201	MEA1	turquoise	D10
4208	MEF2C	lightcyan	D6
4218	RAB8A	turquoise	D10
4223	MEOX2	salmon	D9
4232	MEST	lightgreen	D7
4236	MFAP1	lightcyan	D6
4240	MFGE8	pink	D8
4245	MGAT1	turquoise	D10
4255	MGMT	lightcyan	D6
4256	MGP	green	D4
4258	MGST2	turquoise	D10
4259	MGST3	turquoise	D10
4267	CD99	lightcyan	D6
4283	CXCL9	turquoise	D10
4286	MITF	green	D4
4291	MLF1	pink	D8
4292	MLH1	grey60	D5
4299	AFF1	pink	D8
4306	NR3C2	grey60	D5
4313	MMP2	salmon	D9
4318	MMP9	brown	D2
4323	MMP14	turquoise	D10
4329	ALDH6A1	lightgreen	D7
4330	MN1	lightcyan	D6
4338	MOCS2	grey60	D5
4354	MPP1	grey60	D5
4356	MPP3	turquoise	D10
4357	MPST	lightcyan	D6
4359	MPZ	turquoise	D10
4363	ABCC1	lightcyan	D6
4430	MYO1B	turquoise	D10
4478	MSN	blue	D1
4493	MT1E	salmon	D9
4494	MT1F	salmon	D9
4495	MT1G	grey60	D5
4496	MT1H	salmon	D9
4501	MT1X	salmon	D9
4502	MT2A	salmon	D9
4507	MTAP	turquoise	D10
4522	MTHFD1	turquoise	D10
4552	MTRR	green	D4
4580	MTX1	turquoise	D10
4584	MUC3A	grey60	D5
4594	MUT	lightgreen	D7
4598	MVK	turquoise	D10
4599	MX1	grey60	D5
4600	MX2	grey60	D5
4601	MXI1	blue	D1
4604	MYBPC1	lightcyan	D6
4606	MYBPC2	lightcyan	D6
4608	MYBPH	cyan	D3
4609	MYC	salmon	D9
4610	MYCL1	turquoise	D10
4615	MYD88	turquoise	D10
4618	MYF6	blue	D1
4619	MYH1	blue	D1
4620	MYH2	turquoise	D10
4621	MYH3	cyan	D3
4622	MYH4	grey60	D5
4624	MYH6	pink	D8
4625	MYH7	lightgreen	D7
4626	MYH8	pink	D8
4627	MYH9	turquoise	D10
4628	MYH10	brown	D2
4629	MYH11	salmon	D9
4632	MYL1	grey60	D5
4633	MYL2	lightcyan	D6
4634	MYL3	pink	D8
4635	MYL4	green	D4
4641	MYO1C	turquoise	D10
4649	MYO9A	lightcyan	D6
4653	MYOC	salmon	D9
4654	MYOD1	green	D4
4656	MYOG	turquoise	D10
4660	PPP1R12B	lightcyan	D6
4666	NACA	pink	D8
4670	HNRNPM	pink	D8
4673	NAP1L1	pink	D8
4676	NAP1L4	grey60	D5
4677	NARS	green	D4
4681	NBL1	pink	D8
4684	NCAM1	cyan	D3
4691	NCL	green	D4
4692	NDN	pink	D8
4694	NDUFA1	lightcyan	D6
4695	NDUFA2	lightcyan	D6
4696	NDUFA3	turquoise	D10
4697	NDUFA4	cyan	D3
4698	NDUFA5	lightcyan	D6
4700	NDUFA6	cyan	D3
4701	NDUFA7	lightcyan	D6
4702	NDUFA8	cyan	D3
4703	NEB	cyan	D3
4704	NDUFA9	lightcyan	D6
4706	NDUFAB1	blue	D1
4707	NDUFB1	grey
4708	NDUFB2	lightcyan	D6
4709	NDUFB3	brown	D2
4711	NDUFB5	grey60	D5
4712	NDUFB6	lightgreen	D7
4713	NDUFB7	lightcyan	D6
4714	NDUFB8	pink	D8
4717	NDUFC1	blue	D1
4718	NDUFC2	lightgreen	D7
4719	NDUFS1	turquoise	D10
4720	NDUFS2	pink	D8
4722	NDUFS3	lightcyan	D6
4723	NDUFV1	green	D4
4724	NDUFS4	lightcyan	D6
4726	NDUFS6	lightcyan	D6
4728	NDUFS8	lightcyan	D6
4729	NDUFV2	lightcyan	D6
4733	DRG1	pink	D8
4734	NEDD4	grey60	D5
4735	2-Sep	brown	D2
4736	RPL10A	lightcyan	D6
4738	NEDD8	lightcyan	D6
4739	NEDD9	turquoise	D10
4772	NFATC1	turquoise	D10
4779	NFE2L1	blue	D1
4780	NFE2L2	grey60	D5
4781	NFIB	lightgreen	D7
4783	NFIL3	salmon	D9
4790	NFKB1	grey60	D5
4792	NFKBIA	turquoise	D10
4802	NFYC	grey60	D5
4809	NHP2L1	pink	D8
4811	NID1	lightgreen	D7
4817	NIT1	grey60	D5
4820	NKTR	green	D4
4826	NNAT	blue	D1
4833	NME4	lightcyan	D6
4835	NQO2	turquoise	D10
4837	NNMT	turquoise	D10
4841	NONO	turquoise	D10
4848	CNOT2	lightcyan	D6
4853	NOTCH2	brown	D2
4854	NOTCH3	lightcyan	D6
4857	NOVA1	turquoise	D10
4863	NPAT	turquoise	D10
4869	NPM1	lightcyan	D6
4892	NRAP	cyan	D3
4898	NRD1	lightcyan	D6
4904	YBX1	grey60	D5
4915	NTRK2	salmon	D9
4916	NTRK3	turquoise	D10
4921	DDR2	lightgreen	D7
4924	NUCB1	lightcyan	D6
4926	NUMA1	salmon	D9
4939	OAS2	turquoise	D10
4942	OAT	lightgreen	D7
4946	OAZ1	turquoise	D10
4947	OAZ2	lightcyan	D6
4953	ODC1	pink	D8
4967	OGDH	turquoise	D10
4969	OGN	lightgreen	D7
4974	OMG	turquoise	D10
4983	OPHN1	turquoise	D10
4991	OR1D2	turquoise	D10
4992	OR1F1	turquoise	D10
5007	OSBP	lightcyan	D6
5018	OXA1L	lightcyan	D6
5019	OXCT1	turquoise	D10
5026	P2RX5	turquoise	D10
5033	P4HA1	lightcyan	D6
5034	P4HB	lightcyan	D6
5036	PA2G4	lightcyan	D6
5037	PEBP1	grey60	D5
5042	PABPC3	grey60	D5
5048	PAFAH1B1	green	D4
5052	PRDX1	cyan	D3
5066	PAM	green	D4
5087	PBX1	cyan	D3
5089	PBX2	grey60	D5
5093	PCBP1	green	D4
5094	PCBP2	lightcyan	D6
5096	PCCB	turquoise	D10
5108	PCM1	grey60	D5
5110	PCMT1	green	D4
5116	PCNT	blue	D1
5118	PCOLCE	salmon	D9
5127	PCTK1	turquoise	D10
5130	PCYT1A	turquoise	D10
5137	PDE1C	turquoise	D10
5138	PDE2A	turquoise	D10
5140	PDE3B	turquoise	D10
5141	PDE4A	blue	D1
5142	PDE4B	green	D4
5143	PDE4C	grey60	D5
5156	PDGFRA	turquoise	D10
5157	PDGFRL	lightcyan	D6
5159	PDGFRB	lightcyan	D6
5160	PDHA1	pink	D8
5162	PDHB	turquoise	D10
5164	PDK2	blue	D1
5165	PDK3	turquoise	D10
5166	PDK4	blue	D1
5170	PDPK1	turquoise	D10
5175	PECAM1	turquoise	D10
5176	SERPINF1	turquoise	D10
5178	PEG3	pink	D8
5179	PENK	lightcyan	D6
5187	PER1	turquoise	D10
5201	PFDN1	turquoise	D10
5202	PFDN2	lightcyan	D6
5204	PFDN5	lightcyan	D6
5205	ATP8B1	cyan	D3
5207	PFKFB1	grey60	D5
5208	PFKFB2	turquoise	D10
5209	PFKFB3	blue	D1
5211	PFKL	lightcyan	D6
5213	PFKM	grey60	D5
5214	PFKP	brown	D2
5216	PFN1	lightcyan	D6
5217	PFN2	cyan	D3
5223	PGAM1	turquoise	D10
5224	PGAM2	lightcyan	D6
5226	PGD	turquoise	D10
5228	PGF	grey60	D5
5230	PGK1	turquoise	D10
5236	PGM1	grey60	D5
5245	PHB	lightcyan	D6
5250	SLC25A3	turquoise	D10
5252	PHF1	grey60	D5
5255	PHKA1	grey60	D5
5257	PHKB	grey60	D5
5260	PHKG1	lightcyan	D6
5264	PHYH	turquoise	D10
5269	SERPINB6	lightcyan	D6
5270	SERPINE2	brown	D2
5272	SERPINB9	turquoise	D10
5287	PIK3C2B	green	D4
5298	PI4KB	lightcyan	D6
5303	PIN4	lightcyan	D6
5308	PITX2	blue	D1
5310	PKD1	blue	D1
5315	PKM2	cyan	D3
5320	PLA2G2A	lightcyan	D6
5322	PLA2G5	grey60	D5
5325	PLAGL1	grey60	D5
5328	PLAU	brown	D2
5339	PLEC1	lightcyan	D6
5341	PLEK	lightcyan	D6
5346	PLIN	turquoise	D10
5348	FXYD1	grey60	D5
5349	FXYD3	grey60	D5
5350	PLN	grey60	D5
5351	PLOD1	lightcyan	D6
5355	PLP2	lightcyan	D6
5358	PLS3	lightgreen	D7
5359	PLSCR1	turquoise	D10
5360	PLTP	turquoise	D10
5376	PMP22	blue	D1
5379	PMS2L1	lightcyan	D6
5396	PRRX1	cyan	D3
5412	UBL3	green	D4
5420	PODXL	salmon	D9
5423	POLB	green	D4
5425	POLD2	lightcyan	D6
5431	POLR2B	pink	D8
5432	POLR2C	lightcyan	D6
5434	POLR2E	grey60	D5
5435	POLR2F	turquoise	D10
5436	POLR2G	green	D4
5438	POLR2I	lightcyan	D6
5439	POLR2J	turquoise	D10
5441	POLR2L	turquoise	D10
5445	PON2	turquoise	D10
5464	PPA1	turquoise	D10
5476	CTSA	turquoise	D10
5478	PPIA	lightgreen	D7
5479	PPIB	lightcyan	D6
5480	PPIC	lightgreen	D7
5481	PPID	turquoise	D10
5493	PPL	turquoise	D10
5494	PPM1A	turquoise	D10
5495	PPM1B	lightcyan	D6
5496	PPM1G	turquoise	D10
5499	PPP1CA	lightcyan	D6
5500	PPP1CB	lightcyan	D6
5501	PPP1CC	grey60	D5
5502	PPP1R1A	turquoise	D10
5504	PPP1R2	grey60	D5
5506	PPP1R3A	grey60	D5
5507	PPP1R3C	lightgreen	D7
5511	PPP1R8	lightgreen	D7
5514	PPP1R10	pink	D8
5515	PPP2CA	pink	D8
5516	PPP2CB	pink	D8
5518	PPP2R1A	lightcyan	D6
5520	PPP2R2A	turquoise	D10
5523	PPP2R3A	blue	D1
5524	PPP2R4	lightcyan	D6
5525	PPP2R5A	lightcyan	D6
5527	PPP2R5C	green	D4
5528	PPP2R5D	turquoise	D10
5530	PPP3CA	green	D4
5532	PPP3CB	turquoise	D10
5533	PPP3CC	grey60	D5
5537	PPP6C	green	D4
5538	PPT1	brown	D2
5547	PRCP	cyan	D3
5552	SRGN	lightcyan	D6
5566	PRKACA	turquoise	D10
5567	PRKACB	brown	D2
5569	PKIA	green	D4
5571	PRKAG1	lightcyan	D6
5573	PRKAR1A	pink	D8
5576	PRKAR2A	lightcyan	D6
5577	PRKAR2B	turquoise	D10
5578	PRKCA	lightcyan	D6
5588	PRKCQ	blue	D1
5589	PRKCSH	turquoise	D10
5594	MAPK1	green	D4
5597	MAPK6	pink	D8
5602	MAPK10	turquoise	D10
5604	MAP2K1	turquoise	D10
5605	MAP2K2	lightcyan	D6
5606	MAP2K3	green	D4
5608	MAP2K6	grey60	D5
5610	EIF2AK2	blue	D1
5612	PRKRIR	pink	D8
5621	PRNP	grey60	D5
5625	PRODH	lightcyan	D6
5627	PROS1	grey60	D5
5631	PRPS1	green	D4
5635	PRPSAP1	grey60	D5
5638	PRRG1	lightcyan	D6
5641	LGMN	turquoise	D10
5651	PRSS7	turquoise	D10
5654	HTRA1	green	D4
5660	PSAP	turquoise	D10
5672	PSG4	grey60	D5
5675	PSG6	turquoise	D10
5682	PSMA1	turquoise	D10
5683	PSMA2	grey60	D5
5684	PSMA3	grey60	D5
5685	PSMA4	lightcyan	D6
5686	PSMA5	turquoise	D10
5688	PSMA7	turquoise	D10
5689	PSMB1	lightcyan	D6
5690	PSMB2	turquoise	D10
5691	PSMB3	lightcyan	D6
5692	PSMB4	turquoise	D10
5693	PSMB5	grey
5694	PSMB6	turquoise	D10
5695	PSMB7	lightcyan	D6
5698	PSMB9	turquoise	D10
5700	PSMC1	lightcyan	D6
5701	PSMC2	pink	D8
5702	PSMC3	turquoise	D10
5705	PSMC5	blue	D1
5706	PSMC6	turquoise	D10
5707	PSMD1	cyan	D3
5708	PSMD2	blue	D1
5709	PSMD3	turquoise	D10
5710	PSMD4	lightcyan	D6
5713	PSMD7	turquoise	D10
5714	PSMD8	lightcyan	D6
5715	PSMD9	grey60	D5
5716	PSMD10	pink	D8
5717	PSMD11	turquoise	D10
5718	PSMD12	grey60	D5
5719	PSMD13	lightcyan	D6
5720	PSME1	turquoise	D10
5721	PSME2	grey60	D5
5723	PSPH	turquoise	D10
5724	PTAFR	turquoise	D10
5725	PTBP1	turquoise	D10
5730	PTGDS	cyan	D3
5747	PTK2	turquoise	D10
5757	PTMA	lightcyan	D6
5770	PTPN1	turquoise	D10
5774	PTPN3	blue	D1
5781	PTPN11	green	D4
5788	PTPRC	brown	D2
5797	PTPRM	lightcyan	D6
5800	PTPRO	grey60	D5
5805	PTS	turquoise	D10
5810	RAD1	green	D4
5813	PURA	lightgreen	D7
5816	PVALB	pink	D8
5824	PEX19	turquoise	D10
5825	ABCD3	green	D4
5827	PXMP2	lightcyan	D6
5829	PXN	turquoise	D10
5830	PEX5	brown	D2
5837	PYGM	lightcyan	D6
5859	QARS	lightcyan	D6
5860	QDPR	lightgreen	D7
5862	RAB2A	turquoise	D10
5863	RGL2	lightgreen	D7
5866	RAB3IL1	grey60	D5
5868	RAB5A	pink	D8
5870	RAB6A	pink	D8
5872	RAB13	turquoise	D10
5873	RAB27A	turquoise	D10
5879	RAC1	pink	D8
5880	RAC2	turquoise	D10
5885	RAD21	green	D4
5886	RAD23A	turquoise	D10
5887	RAD23B	green	D4
5889	RAD51C	pink	D8
5892	RAD51L3	turquoise	D10
5894	RAF1	turquoise	D10
5899	RALB	turquoise	D10
5900	RALGDS	grey60	D5
5901	RAN	turquoise	D10
5902	RANBP1	lightcyan	D6
5903	RANBP2	pink	D8
5906	RAP1A	lightcyan	D6
5911	RAP2A	green	D4
5912	RAP2B	blue	D1
5915	RARB	turquoise	D10
5919	RARRES2	lightcyan	D6
5920	RARRES3	grey60	D5
5921	RASA1	blue	D1
5928	RBBP4	turquoise	D10
5931	RBBP7	lightcyan	D6
5932	RBBP8	lightcyan	D6
5934	RBL2	lightcyan	D6
5935	RBM3	grey60	D5
5936	RBM4	turquoise	D10
5937	RBMS1	turquoise	D10
5947	RBP1	lightgreen	D7
5950	RBP4	turquoise	D10
5954	RCN1	blue	D1
5955	RCN2	grey60	D5
5961	PRPH2	turquoise	D10
5970	RELA	turquoise	D10
5980	REV3L	pink	D8
5997	RGS2	blue	D1
5998	RGS3	lightcyan	D6
6001	RGS10	brown	D2
6009	RHEB	green	D4
6015	RING1	lightcyan	D6
6035	RNASE1	lightcyan	D6
6046	BRD2	pink	D8
6047	RNF4	turquoise	D10
6048	RNF5	turquoise	D10
6049	RNF6	green	D4
6050	RNH1	lightcyan	D6
6051	RNPEP	turquoise	D10
6059	ABCE1	lightcyan	D6
6093	ROCK1	lightcyan	D6
6117	RPA1	blue	D1
6118	RPA2	lightcyan	D6
6122	RPL3	grey
6123	RPL3L	turquoise	D10
6124	RPL4	lightcyan	D6
6125	RPL5	green	D4
6128	RPL6	grey60	D5
6129	RPL7	green	D4
6130	RPL7A	green	D4
6132	RPL8	lightcyan	D6
6133	RPL9	brown	D2
6134	RPL10	lightcyan	D6
6135	RPL11	lightcyan	D6
6136	RPL12	green	D4
6137	RPL13	lightcyan	D6
6138	RPL15	lightcyan	D6
6139	RPL17	lightcyan	D6
6141	RPL18	green	D4
6143	RPL19	lightcyan	D6
6146	RPL22	lightcyan	D6
6147	RPL23A	lightcyan	D6
6152	RPL24	salmon	D9
6155	RPL27	lightcyan	D6
6156	RPL30	cyan	D3
6157	RPL27A	cyan	D3
6158	RPL28	pink	D8
6160	RPL31	lightcyan	D6
6161	RPL32	lightcyan	D6
6164	RPL34	turquoise	D10
6165	RPL35A	lightcyan	D6
6166	RPL36AL	lightcyan	D6
6167	RPL37	pink	D8
6169	RPL38	turquoise	D10
6170	RPL39	lightcyan	D6
6171	RPL41	turquoise	D10
6173	RPL36A	lightcyan	D6
6175	RPLP0	grey60	D5
6176	RPLP1	green	D4
6181	RPLP2	lightcyan	D6
6182	MRPL12	lightcyan	D6
6183	MRPS12	lightcyan	D6
6184	RPN1	lightcyan	D6
6185	RPN2	turquoise	D10
6187	RPS2	lightcyan	D6
6188	RPS3	turquoise	D10
6189	RPS3A	turquoise	D10
6191	RPS4X	lightcyan	D6
6193	RPS5	lightcyan	D6
6194	RPS6	cyan	D3
6196	RPS6KA2	pink	D8
6197	RPS6KA3	green	D4
6201	RPS7	lightcyan	D6
6202	RPS8	pink	D8
6203	RPS9	lightcyan	D6
6204	RPS10	turquoise	D10
6205	RPS11	lightcyan	D6
6206	RPS12	turquoise	D10
6207	RPS13	turquoise	D10
6208	RPS14	lightcyan	D6
6209	RPS15	turquoise	D10
6210	RPS15A	lightcyan	D6
6217	RPS16	grey
6218	RPS17	lightcyan	D6
6223	RPS19	lightcyan	D6
6224	RPS20	brown	D2
6227	RPS21	lightcyan	D6
6228	RPS23	pink	D8
6229	RPS24	cyan	D3
6230	RPS25	grey
6232	RPS27	lightcyan	D6
6234	RPS28	grey
6235	RPS29	green	D4
6236	RRAD	salmon	D9
6237	RRAS	lightcyan	D6
6238	RRBP1	turquoise	D10
6249	CLIP1	grey60	D5
6253	RTN2	pink	D8
6256	RXRA	turquoise	D10
6261	RYR1	grey60	D5
6263	RYR3	grey
6271	S100A1	lightgreen	D7
6272	SORT1	pink	D8
6273	S100A2	lightgreen	D7
6275	S100A4	lightcyan	D6
6277	S100A6	grey60	D5
6279	S100A8	turquoise	D10
6281	S100A10	turquoise	D10
6282	S100A11	brown	D2
6284	S100A13	lightcyan	D6
6293	VPS52	grey60	D5
6294	SAFB	turquoise	D10
6297	SALL2	turquoise	D10
6300	MAPK12	pink	D8
6301	SARS	lightcyan	D6
6302	TSPAN31	lightcyan	D6
6303	SAT1	brown	D2
6304	SATB1	lightcyan	D6
6310	ATXN1	green	D4
6319	SCD	turquoise	D10
6320	CLEC11A	grey60	D5
6324	SCN1B	turquoise	D10
6329	SCN4A	turquoise	D10
6337	SCNN1A	turquoise	D10
6342	SCP2	grey60	D5
6347	CCL2	turquoise	D10
6366	CCL21	lightcyan	D6
6383	SDC2	green	D4
6385	SDC4	turquoise	D10
6386	SDCBP	lightcyan	D6
6387	CXCL12	brown	D2
6389	SDHA	pink	D8
6390	SDHB	lightcyan	D6
6391	SDHC	turquoise	D10
6392	SDHD	lightcyan	D6
6396	SEC13	turquoise	D10
6397	SEC14L1	green	D4
6400	SEL1L	brown	D2
6405	SEMA3F	grey60	D5
6414	SEPP1	lightcyan	D6
6415	SEPW1	lightgreen	D7
6418	SET	turquoise	D10
6421	SFPQ	turquoise	D10
6424	SFRP4	grey
6427	SFRS2	turquoise	D10
6428	SFRS3	lightgreen	D7
6429	SFRS4	turquoise	D10
6430	SFRS5	blue	D1
6431	SFRS6	turquoise	D10
6434	SFRS10	turquoise	D10
6442	SGCA	lightcyan	D6
6443	SGCB	turquoise	D10
6445	SGCG	turquoise	D10
6446	SGK1	lightgreen	D7
6450	SH3BGR	turquoise	D10
6451	SH3BGRL	lightgreen	D7
6453	ITSN1	blue	D1
6457	SH3GL3	turquoise	D10
6464	SHC1	turquoise	D10
6468	FBXW4	grey60	D5
6472	SHMT2	green	D4
6477	SIAH1	brown	D2
6480	ST6GAL1	cyan	D3
6495	SIX1	grey60	D5
6500	SKP1	lightcyan	D6
6503	SLA	lightcyan	D6
6509	SLC1A4	turquoise	D10
6513	SLC2A1	turquoise	D10
6518	SLC2A5	pink	D8
6525	SMTN	grey60	D5
6526	SLC5A3	pink	D8
6528	SLC5A5	grey60	D5
6535	SLC6A8	cyan	D3
6541	SLC7A1	turquoise	D10
6556	SLC11A1	turquoise	D10
6558	SLC12A2	turquoise	D10
6574	SLC20A1	turquoise	D10
6575	SLC20A2	grey60	D5
6584	SLC22A5	blue	D1
6588	SLN	grey60	D5
6591	SNAI2	green	D4
6595	SMARCA2	green	D4
6596	HLTF	lightcyan	D6
6604	SMARCD3	lightcyan	D6
6605	SMARCE1	turquoise	D10
6611	SMS	pink	D8
6613	SUMO2	lightcyan	D6
6624	FSCN1	blue	D1
6625	SNRNP70	green	D4
6628	SNRPB	lightcyan	D6
6629	SNRPB2	pink	D8
6631	SNRPC	grey60	D5
6632	SNRPD1	pink	D8
6633	SNRPD2	lightcyan	D6
6634	SNRPD3	lightcyan	D6
6635	SNRPE	pink	D8
6636	SNRPF	grey60	D5
6637	SNRPG	lightgreen	D7
6640	SNTA1	lightcyan	D6
6645	SNTB2	blue	D1
6647	SOD1	pink	D8
6649	SOD3	green	D4
6651	SON	pink	D8
6653	SORL1	turquoise	D10
6655	SOS2	green	D4
6659	SOX4	lightgreen	D7
6664	SOX11	pink	D8
6670	SP3	turquoise	D10
6675	UAP1	turquoise	D10
6678	SPARC	lightcyan	D6
6687	SPG7	grey60	D5
6696	SPP1	brown	D2
6697	SPR	cyan	D3
6709	SPTAN1	turquoise	D10
6710	SPTB	grey60	D5
6711	SPTBN1	green	D4
6717	SRI	turquoise	D10
6720	SREBF1	grey60	D5
6723	SRM	lightcyan	D6
6727	SRP14	lightcyan	D6
6728	SRP19	green	D4
6731	SRP72	turquoise	D10
6732	SRPK1	turquoise	D10
6734	SRPR	turquoise	D10
6738	TROVE2	lightgreen	D7
6742	SSBP1	turquoise	D10
6745	SSR1	blue	D1
6746	SSR2	lightcyan	D6
6748	SSR4	blue	D1
6767	ST13	turquoise	D10
6769	STAC	turquoise	D10
6772	STAT1	lightcyan	D6
6774	STAT3	green	D4
6778	STAT6	turquoise	D10
6780	STAU1	green	D4
6799	SULT1A2	green	D4
6809	STX3	turquoise	D10
6810	STX4	lightcyan	D6
6817	SULT1A1	lightcyan	D6
6827	SUPT4H1	green	D4
6829	SUPT5H	green	D4
6830	SUPT6H	lightcyan	D6
6832	SUPV3L1	turquoise	D10
6834	SURF1	lightcyan	D6
6840	SVIL	lightgreen	D7
6844	VAMP2	lightcyan	D6
6854	SYN2	turquoise	D10
6856	SYPL1	pink	D8
6866	TAC3	turquoise	D10
6867	TACC1	turquoise	D10
6872	TAF1	turquoise	D10
6876	TAGLN	salmon	D9
6878	TAF6	lightcyan	D6
6879	TAF7	pink	D8
6880	TAF9	turquoise	D10
6881	TAF10	turquoise	D10
6892	TAPBP	grey60	D5
6898	TAT	turquoise	D10
6901	TAZ	grey60	D5
6902	TBCA	turquoise	D10
6911	TBX6	turquoise	D10
6915	TBXA2R	grey60	D5
6917	TCEA1	turquoise	D10
6921	TCEB1	pink	D8
6923	TCEB2	lightcyan	D6
6924	TCEB3	lightcyan	D6
6925	TCF4	green	D4
6932	TCF7	grey60	D5
6934	TCF7L2	lightcyan	D6
6935	ZEB1	green	D4
6938	TCF12	blue	D1
6942	TCF20	turquoise	D10
6944	VPS72	green	D4
6945	MLX	turquoise	D10
6988	TCTA	grey60	D5
6990	DYNLT3	lightcyan	D6
6992	PPP1R11	brown	D2
6993	DYNLT1	lightcyan	D6
7001	PRDX2	lightcyan	D6
7004	TEAD4	lightgreen	D7
7009	TMBIM6	turquoise	D10
7010	TEK	turquoise	D10
7013	TERF1	green	D4
7016	TESK1	turquoise	D10
7018	TF	turquoise	D10
7024	TFCP2	lightcyan	D6
7026	NR2F2	green	D4
7027	TFDP1	grey
7033	TFF3	green	D4
7035	TFPI	grey60	D5
7037	TFRC	lightcyan	D6
7040	TGFB1	pink	D8
7043	TGFB3	lightcyan	D6
7045	TGFBI	lightcyan	D6
7048	TGFBR2	salmon	D9
7052	TGM2	brown	D2
7056	THBD	blue	D1
7058	THBS2	grey60	D5
7060	THBS4	salmon	D9
7070	THY1	lightcyan	D6
7071	KLF10	grey60	D5
7073	TIAL1	pink	D8
7075	TIE1	lightcyan	D6
7076	TIMP1	turquoise	D10
7078	TIMP3	lightcyan	D6
7082	TJP1	grey60	D5
7086	TKT	lightcyan	D6
7088	TLE1	grey60	D5
7089	TLE2	lightcyan	D6
7091	TLE4	grey60	D5
7095	SEC62	pink	D8
7102	TSPAN7	lightcyan	D6
7103	TSPAN8	blue	D1
7106	TSPAN4	lightcyan	D6
7110	TMF1	lightcyan	D6
7111	TMOD1	green	D4
7122	CLDN5	lightcyan	D6
7123	CLEC3B	cyan	D3
7125	TNNC2	lightcyan	D6
7126	TNFAIP1	turquoise	D10
7127	TNFAIP2	turquoise	D10
7128	TNFAIP3	lightcyan	D6
7132	TNFRSF1A	turquoise	D10
7134	TNNC1	lightcyan	D6
7135	TNNI1	lightcyan	D6
7136	TNNI2	lightcyan	D6
7138	TNNT1	pink	D8
7139	TNNT2	lightgreen	D7
7140	TNNT3	lightcyan	D6
7145	TNS1	pink	D8
7148	TNXB	lightcyan	D6
7150	TOP1	green	D4
7155	TOP2B	grey60	D5
7162	TPBG	grey60	D5
7164	TPD52L1	lightcyan	D6
7165	TPD52L2	turquoise	D10
7167	TPI1	lightcyan	D6
7168	TPM1	lightcyan	D6
7169	TPM2	lightgreen	D7
7170	TPM3	lightgreen	D7
7171	TPM4	turquoise	D10
7172	TPMT	turquoise	D10
7175	TPR	lightcyan	D6
7177	TPSAB1	lightcyan	D6
7178	TPT1	turquoise	D10
7203	CCT3	pink	D8
7204	TRIO	pink	D8
7247	TSN	lightcyan	D6
7251	TSG101	turquoise	D10
7252	TSHB	turquoise	D10
7259	TSPYL1	lightgreen	D7
7263	TST	turquoise	D10
7266	DNAJC7	salmon	D9
7267	TTC3	green	D4
7273	TTN	pink	D8
7277	TUBA4A	blue	D1
7280	TUBB2A	grey60	D5
7283	TUBG1	grey60	D5
7284	TUFM	lightcyan	D6
7295	TXN	grey60	D5
7296	TXNRD1	pink	D8
7297	TYK2	turquoise	D10
7298	TYMS	grey60	D5
7305	TYROBP	brown	D2
7307	U2AF1	blue	D1
7311	UBA52	lightcyan	D6
7317	UBA1	lightcyan	D6
7319	UBE2A	turquoise	D10
7320	UBE2B	grey60	D5
7321	UBE2D1	grey60	D5
7322	UBE2D2	lightcyan	D6
7323	UBE2D3	pink	D8
7324	UBE2E1	turquoise	D10
7326	UBE2G1	blue	D1
7327	UBE2G2	turquoise	D10
7329	UBE2I	lightcyan	D6
7334	UBE2N	blue	D1
7337	UBE3A	grey60	D5
7341	SUMO1	green	D4
7345	UCHL1	cyan	D3
7347	UCHL3	turquoise	D10
7351	UCP2	cyan	D3
7352	UCP3	blue	D1
7353	UFD1L	turquoise	D10
7357	UGCG	lightcyan	D6
7360	UGP2	grey60	D5
7373	COL14A1	salmon	D9
7381	UQCRB	cyan	D3
7384	UQCRC1	lightcyan	D6
7385	UQCRC2	green	D4
7386	UQCRFS1	lightcyan	D6
7388	UQCRH	lightcyan	D6
7389	UROD	lightcyan	D6
7392	USF2	lightcyan	D6
7398	USP1	pink	D8
7411	VBP1	grey60	D5
7412	VCAM1	lightcyan	D6
7414	VCL	green	D4
7415	VCP	blue	D1
7416	VDAC1	lightcyan	D6
7417	VDAC2	grey60	D5
7419	VDAC3	lightcyan	D6
7422	VEGFA	turquoise	D10
7423	VEGFB	lightcyan	D6
7430	EZR	turquoise	D10
7431	VIM	brown	D2
7436	VLDLR	grey60	D5
7450	VWF	grey60	D5
7453	WARS	grey
7454	WAS	turquoise	D10
7458	EIF4H	blue	D1
7466	WFS1	turquoise	D10
7475	WNT6	turquoise	D10
7494	XBP1	green	D4
7503	XIST	turquoise	D10
7508	XPC	cyan	D3
7511	XPNPEP1	turquoise	D10
7514	XPO1	pink	D8
7520	XRCC5	pink	D8
7528	YY1	green	D4
7529	YWHAB	lightgreen	D7
7531	YWHAE	turquoise	D10
7534	YWHAZ	turquoise	D10
7536	SF1	pink	D8
7538	ZFP36	grey60	D5
7555	CNBP	lightcyan	D6
7570	ZNF22	grey
7572	ZNF24	turquoise	D10
7580	ZNF32	lightcyan	D6
7594	ZNF43	turquoise	D10
7644	ZNF91	green	D4
7703	PCGF2	grey60	D5
7704	ZBTB16	grey60	D5
7705	ZNF146	pink	D8
7707	ZNF148	cyan	D3
7716	VEZF1	grey60	D5
7756	ZNF207	turquoise	D10
7763	ZFAND5	blue	D1
7776	ZNF236	grey60	D5
7791	ZYX	lightcyan	D6
7803	PTP4A1	green	D4
7805	LAPTM5	brown	D2
7812	CSDE1	lightcyan	D6
7832	BTG2	cyan	D3
7837	PXDN	cyan	D3
7844	RNF103	pink	D8
7846	TUBA1A	lightgreen	D7
7849	PAX8	turquoise	D10
7852	CXCR4	turquoise	D10
7866	IFRD2	lightcyan	D6
7874	USP7	turquoise	D10
7879	RAB7A	lightcyan	D6
7905	REEP5	green	D4
7913	DEK	pink	D8
7915	ALDH5A1	turquoise	D10
7917	BAT3	lightcyan	D6
7919	BAT1	turquoise	D10
7942	TFEB	turquoise	D10
7957	EPM2A	grey60	D5
7965	JTV1	salmon	D9
7979	SHFM1	turquoise	D10
7982	ST7	turquoise	D10
7994	MYST3	turquoise	D10
8019	BRD3	turquoise	D10
8021	NUP214	turquoise	D10
8022	LHX3	grey60	D5
8027	STAM	lightcyan	D6
8028	MLLT10	turquoise	D10
8031	NCOA4	lightgreen	D7
8034	SLC25A16	turquoise	D10
8048	CSRP3	lightcyan	D6
8050	PDHX	lightcyan	D6
8065	CUL5	grey60	D5
8073	PTP4A2	green	D4
8076	MFAP5	turquoise	D10
8079	MLF2	green	D4
8082	SSPN	grey60	D5
8087	FXR1	lightcyan	D6
8099	CDK2AP1	green	D4
8106	PABPN1	turquoise	D10
8125	ANP32A	brown	D2
8131	C16orf35	grey60	D5
8165	AKAP1	grey
8174	MADCAM1	turquoise	D10
8192	CLPP	lightcyan	D6
8204	NRIP1	green	D4
8209	C21orf33	lightgreen	D7
8218	CLTCL1	lightcyan	D6
8225	GTPBP6	lightcyan	D6
8226	HDHD1A	lightcyan	D6
8237	USP11	grey60	D5
8239	USP9X	green	D4
8242	JARID1C	grey60	D5
8260	ARD1A	lightcyan	D6
8284	JARID1D	lightcyan	D6
8289	ARID1A	turquoise	D10
8291	DYSF	grey60	D5
8301	PICALM	green	D4
8303	SNN	turquoise	D10
8322	FZD4	grey60	D5
8324	FZD7	cyan	D3
8334	HIST1H2AC	blue	D1
8349	HIST2H2BE	lightcyan	D6
8394	PIP5K1A	turquoise	D10
8396	PIP4K2B	grey60	D5
8398	PLA2G6	grey60	D5
8402	SLC25A11	turquoise	D10
8404	SPARCL1	grey60	D5
8405	SPOP	green	D4
8406	SRPX	turquoise	D10
8407	TAGLN2	brown	D2
8409	UXT	turquoise	D10
8425	LTBP4	salmon	D9
8428	STK24	lightcyan	D6
8434	RECK	turquoise	D10
8440	NCK2	grey60	D5
8443	GNPAT	turquoise	D10
8445	DYRK2	lightgreen	D7
8451	CUL4A	grey60	D5
8452	CUL3	pink	D8
8454	CUL1	turquoise	D10
8473	OGT	blue	D1
8476	CDC42BPA	green	D4
8482	SEMA7A	green	D4
8483	CILP	lightcyan	D6
8490	RGS5	grey60	D5
8496	PPFIBP1	turquoise	D10
8501	SLC43A1	lightcyan	D6
8515	ITGA10	turquoise	D10
8517	IKBKG	turquoise	D10
8519	IFITM1	grey60	D5
8522	GAS7	lightcyan	D6
8525	DGKZ	turquoise	D10
8527	DGKD	pink	D8
8531	CSDA	lightcyan	D6
8533	COPS3	turquoise	D10
8543	LMO4	lightcyan	D6
8545	CGGBP1	grey60	D5
8546	AP3B1	turquoise	D10
8553	BHLHE40	green	D4
8554	PIAS1	lightcyan	D6
8557	TCAP	turquoise	D10
8565	YARS	lightcyan	D6
8569	MKNK1	grey60	D5
8574	AKR7A2	lightcyan	D6
8575	PRKRA	grey60	D5
8604	SLC25A12	lightcyan	D6
8605	PLA2G4C	pink	D8
8609	KLF7	turquoise	D10
8611	PPAP2A	lightcyan	D6
8613	PPAP2B	cyan	D3
8615	USO1	lightcyan	D6
8623	ASMTL	lightcyan	D6
8626	TP63	pink	D8
8634	RTCD1	turquoise	D10
8635	RNASET2	turquoise	D10
8638	OASL	grey60	D5
8639	AOC3	turquoise	D10
8642	DCHS1	turquoise	D10
8644	AKR1C3	pink	D8
8648	NCOA1	grey60	D5
8653	DDX3Y	green	D4
8655	DYNLL1	green	D4
8659	ALDH4A1	grey60	D5
8660	IRS2	blue	D1
8661	EIF3A	pink	D8
8662	EIF3B	turquoise	D10
8664	EIF3D	turquoise	D10
8665	EIF3F	lightcyan	D6
8666	EIF3G	lightcyan	D6
8667	EIF3H	lightcyan	D6
8668	EIF3I	lightgreen	D7
8669	EIF3J	pink	D8
8671	SLC4A4	turquoise	D10
8673	VAMP8	turquoise	D10
8675	STX16	turquoise	D10
8677	STX10	lightcyan	D6
8678	BECN1	turquoise	D10
8682	PEA15	turquoise	D10
8683	SFRS9	lightcyan	D6
8704	B4GALT2	grey60	D5
8711	TNK1	grey60	D5
8718	TNFRSF25	turquoise	D10
8720	MBTPS1	turquoise	D10
8721	EDF1	lightcyan	D6
8722	CTSF	salmon	D9
8724	SNX3	green	D4
8725	C19orf2	grey60	D5
8727	CTNNAL1	grey60	D5
8733	GPAA1	green	D4
8736	MYOM1	lightgreen	D7
8738	CRADD	green	D4
8743	TNFSF10	blue	D1
8745	ADAM23	grey60	D5
8754	ADAM9	green	D4
8761	PABPC4	lightcyan	D6
8763	CD164	lightcyan	D6
8766	RAB11A	pink	D8
8773	SNAP23	green	D4
8776	MTMR1	pink	D8
8777	MPDZ	salmon	D9
8780	RIOK3	pink	D8
8788	DLK1	lightgreen	D7
8789	FBP2	grey
8801	SUCLG2	turquoise	D10
8802	SUCLG1	lightcyan	D6
8803	SUCLA2	lightcyan	D6
8804	CREG1	lightcyan	D6
8813	DPM1	grey60	D5
8815	BANF1	turquoise	D10
8824	CES2	lightcyan	D6
8826	IQGAP1	turquoise	D10
8829	NRP1	turquoise	D10
8832	CD84	turquoise	D10
8837	CFLAR	turquoise	D10
8846	ALKBH1	grey60	D5
8848	TSC22D1	blue	D1
8850	KAT2B	grey60	D5
8854	ALDH1A2	lightgreen	D7
8859	STK19	grey60	D5
8863	PER3	pink	D8
8870	IER3	grey60	D5
8872	CDC123	lightcyan	D6
8874	ARHGEF7	lightcyan	D6
8878	SQSTM1	blue	D1
8883	NAE1	turquoise	D10
8887	TAX1BP1	pink	D8
8888	MCM3AP	grey60	D5
8890	EIF2B4	lightcyan	D6
8891	EIF2B3	lightcyan	D6
8894	EIF2S2	turquoise	D10
8895	CPNE3	green	D4
8896	BUD31	turquoise	D10
8897	MTMR3	cyan	D3
8905	AP1S2	lightcyan	D6
8910	SGCE	turquoise	D10
8925	HERC1	green	D4
8933	FAM127A	blue	D1
8942	KYNU	turquoise	D10
8943	AP3D1	turquoise	D10
8971	H1FX	lightcyan	D6
8974	P4HA2	pink	D8
8975	USP13	blue	D1
8985	PLOD3	brown	D2
8986	RPS6KA4	turquoise	D10
8987	STBD1	turquoise	D10
8988	HSPB3	pink	D8
8991	SELENBP1	turquoise	D10
9039	UBA3	green	D4
9040	UBE2M	lightcyan	D6
9043	SPAG9	lightcyan	D6
9045	RPL14	grey60	D5
9049	AIP	green	D4
9057	SLC7A6	blue	D1
9061	PAPSS1	blue	D1
9063	PIAS2	grey60	D5
9070	ASH2L	lightcyan	D6
9079	LDB2	cyan	D3
9086	EIF1AY	green	D4
9088	PKMYT1	turquoise	D10
9093	DNAJA3	green	D4
9097	USP14	green	D4
[truncated: 2,001 more rows]
