# Supplementary material for: Dysregulated mechanisms underlying Duchenne muscular dystrophy from co-expression network preservation analysis
Source: BMC Res Notes. 2015 May 3;8:182. doi: 10.1186/s13104-015-1141-9 (PMC4424514; doi:10.1186/s13104-015-1141-9)
Supplement: Additional file 6: — This file provides the top 3 functional annotation clusters identified using DAVID, for each module of the healthy network. [file 13104_2015_1141_MOESM6_ESM.xlsx]

## Sheet: Sheet1
Module	#Nodes	Top Term	p value
N1	590	striated muscle contraction	7.59e-07
N2	323	extracellular structure organization	2.9e-08
N3	109	actin cytoskeleton organization	0.015
N4	598	modification-dependent macromolecule catabolic process	0.000236
N5	349	intracellular protein transport	7.69e-06
N6	93	generation of precursor metabolites and energy	8.27e-39
N7	215	chromatin assembly or disassembly	0.000806
N8	125	muscle organ development	0.00374
N9	171	fatty acid metabolic process	3.85e-05
N10	1102	intracellular protein transport	5.12e-05
N11	319	ribosomal small subunit biogenesis	4.28e-05

## Sheet: N1
Annotation Cluster 1	Enrichment Score: 6.043488764811142
Category	Term	Count	%	PValue	Genes
GOTERM_BP_FAT	GO:0006941~striated muscle contraction	12	2.13144	7.59254e-07	4634, 4620, 4632, 7168, 4625, 4624, 5606, 4635, 7138, 7125, 2548, 7134
GOTERM_BP_FAT	GO:0006936~muscle contraction	21	3.73002	9.195e-07	1410, 5606, 7125, 7138, 8106, 6535, 26287, 7134, 4634, 9172, 4620, 4632, 7168, 4625, 4624, 4635, 4626, 1140, 9499, 2548, 4606
GOTERM_BP_FAT	GO:0003012~muscle system process	22	3.90764	1.06071e-06	1410, 5606, 9759, 7125, 7138, 8106, 6535, 26287, 7134, 4634, 9172, 4620, 4632, 7168, 4625, 4624, 4635, 4626, 1140, 9499, 2548, 4606
Annotation Cluster 2	Enrichment Score: 3.474815981761391
Category	Term	Count	%	PValue	Genes
GOTERM_BP_FAT	GO:0010608~posttranscriptional regulation of gene expression	21	3.73002	0.000111439	10985, 9939, 26135, 22794, 8662, 1965, 3488, 5036, 3315, 3329, 7320, 2872, 7422, 9698, 54487, 1984, 8890, 4088, 1978, 2107, 602
GOTERM_BP_FAT	GO:0006417~regulation of translation	15	2.6643	0.000508457	10985, 9939, 22794, 8662, 1965, 3488, 3315, 5036, 2872, 9698, 8890, 1984, 1978, 2107, 602
GOTERM_BP_FAT	GO:0032268~regulation of cellular protein metabolic process	33	5.86146	0.000664139	5719, 22794, 10273, 5710, 2339, 5714, 3315, 2872, 9698, 8890, 1978, 2107, 10116, 7043, 602, 10985, 9939, 29763, 5708, 3059, 5707, 9759, 8662, 5705, 1965, 3488, 5036, 7311, 7321, 5688, 1984, 3643, 2022
Annotation Cluster 3	Enrichment Score: 3.1920268816394124
Category	Term	Count	%	PValue	Genes
GOTERM_BP_FAT	GO:0006941~striated muscle contraction	12	2.13144	7.59254e-07	4634, 4620, 4632, 7168, 4625, 4624, 5606, 4635, 7138, 7125, 2548, 7134
GOTERM_BP_FAT	GO:0030049~muscle filament sliding	5	0.888099	0.000213187	4620, 4632, 7168, 4625, 4624
GOTERM_BP_FAT	GO:0070252~actin-mediated cell contraction	5	0.888099	0.000213187	4620, 4632, 7168, 4625, 4624
GOTERM_BP_FAT	GO:0033275~actin-myosin filament sliding	5	0.888099	0.000213187	4620, 4632, 7168, 4625, 4624
GOTERM_BP_FAT	GO:0030705~cytoskeleton-dependent intracellular transport	8	1.42096	0.00312662	4620, 8409, 10128, 4632, 7168, 4625, 4624, 5048
GOTERM_BP_FAT	GO:0030048~actin filament-based movement	5	0.888099	0.00986953	4620, 4632, 7168, 4625, 4624
GOTERM_BP_FAT	GO:0002027~regulation of heart rate	3	0.53286	0.199421	7168, 4625, 4624

## Sheet: N2
Annotation Cluster 1	Enrichment Score: 7.166670971024862
Category	Term	Count	%	PValue	Genes
GOTERM_BP_FAT	GO:0043062~extracellular structure organization	18	5.84416	2.90249e-08	1292, 1281, 1290, 302, 375790, 1284, 3371, 1499, 1805, 4811, 4060, 1277, 1634, 7373, 1278, 871, 7045, 4131
GOTERM_BP_FAT	GO:0030199~collagen fibril organization	9	2.92208	7.0781e-08	1290, 1281, 1805, 302, 4060, 1277, 7373, 1278, 871
GOTERM_BP_FAT	GO:0030198~extracellular matrix organization	14	4.54545	1.53921e-07	1292, 1281, 1290, 302, 1284, 1805, 4811, 4060, 1277, 7373, 1634, 1278, 871, 7045
Annotation Cluster 2	Enrichment Score: 5.158458561574758
Category	Term	Count	%	PValue	Genes
GOTERM_BP_FAT	GO:0007010~cytoskeleton organization	26	8.44156	1.49054e-06	800, 2316, 10395, 1499, 8655, 10486, 3927, 9322, 9168, 30846, 604, 4131, 1266, 811, 22885, 6624, 858, 857, 10376, 5358, 3688, 7070, 4627, 4628, 397, 71
GOTERM_BP_FAT	GO:0030036~actin cytoskeleton organization	17	5.51948	9.90777e-06	811, 6624, 800, 2316, 10395, 8655, 5358, 3688, 4627, 9322, 4628, 397, 9168, 71, 30846, 604, 1266
GOTERM_BP_FAT	GO:0030029~actin filament-based process	17	5.51948	2.26623e-05	811, 6624, 800, 2316, 10395, 8655, 5358, 3688, 4627, 9322, 4628, 397, 9168, 71, 30846, 604, 1266
Annotation Cluster 3	Enrichment Score: 4.7300368280299
Category	Term	Count	%	PValue	Genes
GOTERM_BP_FAT	GO:0001568~blood vessel development	20	6.49351	5.38639e-07	1003, 1306, 1281, 2004, 302, 3091, 633, 857, 10512, 960, 1499, 6387, 7070, 8829, 4627, 1277, 3910, 7716, 4223, 1278
GOTERM_BP_FAT	GO:0001944~vasculature development	20	6.49351	7.78219e-07	1003, 1306, 1281, 2004, 302, 3091, 633, 857, 10512, 960, 1499, 6387, 7070, 8829, 4627, 1277, 3910, 7716, 4223, 1278
GOTERM_BP_FAT	GO:0048514~blood vessel morphogenesis	14	4.54545	0.00035553	1306, 302, 2004, 3091, 633, 857, 10512, 1499, 6387, 7070, 8829, 4627, 7716, 4223
GOTERM_BP_FAT	GO:0001525~angiogenesis	11	3.57143	0.000806448	1306, 6387, 7070, 2004, 302, 8829, 4627, 3091, 7716, 4223, 1499

## Sheet: N3
Annotation Cluster 1	Enrichment Score: 1.5846016321297203
Category	Term	Count	%	PValue	Genes
GOTERM_BP_FAT	GO:0030036~actin cytoskeleton organization	6	5.88235	0.0150409	7139, 51466, 80206, 11252, 64423, 8522
GOTERM_BP_FAT	GO:0030029~actin filament-based process	6	5.88235	0.0194235	7139, 51466, 80206, 11252, 64423, 8522
GOTERM_BP_FAT	GO:0007010~cytoskeleton organization	7	6.86275	0.0603383	7139, 51466, 23022, 80206, 11252, 64423, 8522
Annotation Cluster 2	Enrichment Score: 1.3395864528501056
Category	Term	Count	%	PValue	Genes
GOTERM_BP_FAT	GO:0007507~heart development	6	5.88235	0.0160013	7139, 2280, 1289, 84525, 845, 2200
GOTERM_BP_FAT	GO:0006936~muscle contraction	4	3.92157	0.076973	7139, 2280, 4619, 845
GOTERM_BP_FAT	GO:0003012~muscle system process	4	3.92157	0.0957006	7139, 2280, 4619, 845
Annotation Cluster 3	Enrichment Score: 1.2883940400934113
Category	Term	Count	%	PValue	Genes
GOTERM_BP_FAT	GO:0006418~tRNA aminoacylation for protein translation	3	2.94118	0.0365725	79587, 6301, 3376
GOTERM_BP_FAT	GO:0043039~tRNA aminoacylation	3	2.94118	0.0365725	79587, 6301, 3376
GOTERM_BP_FAT	GO:0043038~amino acid activation	3	2.94118	0.0365725	79587, 6301, 3376
GOTERM_BP_FAT	GO:0006399~tRNA metabolic process	4	3.92157	0.0398491	79587, 6301, 81605, 3376
GOTERM_BP_FAT	GO:0034660~ncRNA metabolic process	4	3.92157	0.185416	79587, 6301, 81605, 3376

## Sheet: N4
Annotation Cluster 1	Enrichment Score: 3.1384642692443316
Category	Term	Count	%	PValue	Genes
GOTERM_BP_FAT	GO:0043632~modification-dependent macromolecule catabolic process	38	6.65499	0.000235822	5718, 6468, 285231, 6596, 9097, 8925, 5713, 10425, 5684, 5683, 23014, 7334, 10197, 8239, 64844, 6477, 9690, 54850, 440738, 10055, 9616, 55031, 8065, 5693, 51725, 5700, 55958, 140461, 9063, 26118, 7347, 7345, 9039, 8454, 27101, 89910, 23066, 55325
GOTERM_BP_FAT	GO:0019941~modification-dependent protein catabolic process	38	6.65499	0.000235822	5718, 6468, 285231, 6596, 9097, 8925, 5713, 10425, 5684, 5683, 23014, 7334, 10197, 8239, 64844, 6477, 9690, 54850, 440738, 10055, 9616, 55031, 8065, 5693, 51725, 5700, 55958, 140461, 9063, 26118, 7347, 7345, 9039, 8454, 27101, 89910, 23066, 55325
GOTERM_BP_FAT	GO:0051603~proteolysis involved in cellular protein catabolic process	39	6.83012	0.000269942	5718, 6468, 285231, 5970, 6596, 9097, 8925, 5713, 10425, 5684, 5683, 23014, 7334, 10197, 8239, 64844, 6477, 9690, 54850, 440738, 10055, 9616, 55031, 8065, 5693, 51725, 5700, 55958, 140461, 9063, 26118, 7347, 7345, 9039, 8454, 27101, 89910, 23066, 55325
GOTERM_BP_FAT	GO:0044257~cellular protein catabolic process	39	6.83012	0.000304238	5718, 6468, 285231, 5970, 6596, 9097, 8925, 5713, 10425, 5684, 5683, 23014, 7334, 10197, 8239, 64844, 6477, 9690, 54850, 440738, 10055, 9616, 55031, 8065, 5693, 51725, 5700, 55958, 140461, 9063, 26118, 7347, 7345, 9039, 8454, 27101, 89910, 23066, 55325
GOTERM_BP_FAT	GO:0044265~cellular macromolecule catabolic process	44	7.70578	0.00047146	5718, 6468, 285231, 5970, 6596, 9097, 8925, 5713, 10425, 5684, 5683, 23014, 7334, 10197, 8239, 64844, 6477, 9690, 54850, 678, 677, 440738, 10055, 6647, 9616, 55031, 22882, 26523, 8065, 5693, 51725, 5700, 55958, 140461, 9063, 26118, 7347, 7345, 9039, 8454, 27101, 89910, 23066, 55325
GOTERM_BP_FAT	GO:0030163~protein catabolic process	39	6.83012	0.00053328	5718, 6468, 285231, 5970, 6596, 9097, 8925, 5713, 10425, 5684, 5683, 23014, 7334, 10197, 8239, 64844, 6477, 9690, 54850, 440738, 10055, 9616, 55031, 8065, 5693, 51725, 5700, 55958, 140461, 9063, 26118, 7347, 7345, 9039, 8454, 27101, 89910, 23066, 55325
GOTERM_BP_FAT	GO:0009057~macromolecule catabolic process	45	7.88091	0.00116195	5718, 6468, 285231, 5970, 6596, 9097, 8925, 5713, 10425, 5684, 5683, 23014, 7334, 10197, 8239, 64844, 6477, 9690, 54850, 678, 677, 440738, 10055, 6647, 9616, 55031, 22882, 26523, 8065, 5693, 2799, 51725, 5700, 55958, 140461, 9063, 26118, 7347, 7345, 9039, 8454, 27101, 89910, 23066, 55325
GOTERM_BP_FAT	GO:0006511~ubiquitin-dependent protein catabolic process	19	3.3275	0.0015111	5718, 6468, 55031, 9097, 8065, 5693, 5713, 5700, 10425, 5684, 5683, 7347, 23014, 7345, 8454, 10197, 8239, 6477, 54850
GOTERM_BP_FAT	GO:0006508~proteolysis	49	8.58144	0.0281379	285231, 6596, 8925, 5684, 5683, 1520, 10197, 9690, 64844, 54850, 10055, 55031, 8065, 5693, 51725, 5700, 55958, 140461, 9063, 26118, 1514, 7347, 7345, 8454, 89910, 23066, 55325, 5718, 6468, 8722, 5970, 9097, 5713, 10425, 1604, 23014, 7334, 8239, 54504, 6477, 440738, 23089, 9616, 1738, 10988, 9039, 8745, 1675, 27101
Annotation Cluster 2	Enrichment Score: 2.6210079526934384
Category	Term	Count	%	PValue	Genes
GOTERM_BP_FAT	GO:0010608~posttranscriptional regulation of gene expression	19	3.3275	0.000495682	678, 9444, 677, 48, 596, 10209, 26523, 6556, 10492, 9669, 10289, 1653, 400961, 1981, 23405, 1994, 8440, 1979, 29974
GOTERM_BP_FAT	GO:0006446~regulation of translational initiation	7	1.22592	0.00317208	10289, 1653, 400961, 1981, 10209, 1979, 9669
GOTERM_BP_FAT	GO:0006417~regulation of translation	12	2.10158	0.00871824	10289, 9444, 1653, 400961, 677, 48, 1981, 10209, 26523, 8440, 1979, 9669
Annotation Cluster 3	Enrichment Score: 2.3014884746671074
Category	Term	Count	%	PValue	Genes
GOTERM_BP_FAT	GO:0015980~energy derivation by oxidation of organic compounds	16	2.8021	0.000105994	1352, 48, 3420, 4719, 7957, 1738, 4723, 4726, 5507, 5018, 7915, 6392, 5502, 8801, 5500, 3417
GOTERM_BP_FAT	GO:0045333~cellular respiration	12	2.10158	0.000394713	1352, 3420, 48, 7915, 5018, 6392, 8801, 4719, 1738, 3417, 4723, 4726
GOTERM_BP_FAT	GO:0006518~peptide metabolic process	9	1.57618	0.00041913	5066, 1756, 7915, 51022, 6647, 3417, 6892, 3029, 60488
GOTERM_BP_FAT	GO:0009060~aerobic respiration	7	1.22592	0.00137215	1352, 3420, 48, 5018, 6392, 8801, 3417
GOTERM_BP_FAT	GO:0006790~sulfur metabolic process	12	2.10158	0.00257415	7915, 51022, 6414, 6647, 55454, 1738, 3417, 6611, 9061, 3029, 55256, 4552
GOTERM_BP_FAT	GO:0006084~acetyl-CoA metabolic process	6	1.05079	0.00454042	3420, 48, 6392, 8801, 1738, 3417
GOTERM_BP_FAT	GO:0046356~acetyl-CoA catabolic process	5	0.875657	0.00837912	3420, 48, 6392, 8801, 3417
GOTERM_BP_FAT	GO:0006099~tricarboxylic acid cycle	5	0.875657	0.00837912	3420, 48, 6392, 8801, 3417
GOTERM_BP_FAT	GO:0009109~coenzyme catabolic process	5	0.875657	0.0130025	3420, 48, 6392, 8801, 3417
GOTERM_BP_FAT	GO:0006749~glutathione metabolic process	5	0.875657	0.0148419	7915, 51022, 6647, 3417, 3029
GOTERM_BP_FAT	GO:0051187~cofactor catabolic process	5	0.875657	0.0237965	3420, 48, 6392, 8801, 3417
GOTERM_BP_FAT	GO:0006732~coenzyme metabolic process	10	1.75131	0.0873652	3420, 48, 7915, 51022, 6647, 6392, 8801, 1738, 3417, 3029
GOTERM_BP_FAT	GO:0051186~cofactor metabolic process	11	1.92644	0.151999	1352, 3420, 48, 7915, 51022, 6647, 6392, 8801, 1738, 3417, 3029

## Sheet: N5
Annotation Cluster 1	Enrichment Score: 3.423837252737962
Category	Term	Count	%	PValue	Genes
GOTERM_BP_FAT	GO:0006886~intracellular protein transport	24	7.29483	7.69187e-06	5873, 6810, 9804, 3837, 26521, 7514, 10952, 6727, 11140, 7415, 51079, 8677, 26519, 10755, 10073, 163, 8905, 6396, 4053, 56681, 1175, 8218, 1176, 1173
GOTERM_BP_FAT	GO:0034613~cellular protein localization	24	7.29483	3.37506e-05	5873, 6810, 9804, 3837, 26521, 7514, 10952, 6727, 11140, 7415, 51079, 8677, 26519, 10755, 10073, 163, 8905, 6396, 4053, 56681, 1175, 8218, 1176, 1173
GOTERM_BP_FAT	GO:0070727~cellular macromolecule localization	24	7.29483	3.81045e-05	5873, 6810, 9804, 3837, 26521, 7514, 10952, 6727, 11140, 7415, 51079, 8677, 26519, 10755, 10073, 163, 8905, 6396, 4053, 56681, 1175, 8218, 1176, 1173
GOTERM_BP_FAT	GO:0015031~protein transport	33	10.0304	0.000270961	5873, 9804, 7514, 6727, 10952, 7415, 8677, 26519, 948, 10755, 27131, 8905, 25825, 4053, 6396, 81609, 5868, 1175, 1176, 8218, 1173, 6810, 3837, 26521, 11140, 51079, 321, 51160, 5341, 10073, 163, 8724, 56681
GOTERM_BP_FAT	GO:0045184~establishment of protein localization	33	10.0304	0.000318586	5873, 9804, 7514, 6727, 10952, 7415, 8677, 26519, 948, 10755, 27131, 8905, 25825, 4053, 6396, 81609, 5868, 1175, 1176, 8218, 1173, 6810, 3837, 26521, 11140, 51079, 321, 51160, 5341, 10073, 163, 8724, 56681
GOTERM_BP_FAT	GO:0046907~intracellular transport	29	8.81459	0.000573779	5873, 9804, 7514, 6727, 10952, 7415, 8677, 26519, 10755, 6687, 7352, 8905, 6396, 4053, 29959, 1175, 8218, 1176, 1173, 6810, 3837, 26521, 55340, 11140, 51079, 5902, 10073, 163, 56681
GOTERM_BP_FAT	GO:0008104~protein localization	35	10.6383	0.000790504	5873, 9804, 7514, 6727, 10952, 51596, 4738, 7415, 8677, 26519, 948, 10755, 27131, 8905, 25825, 4053, 6396, 81609, 5868, 1175, 1176, 8218, 1173, 6810, 3837, 26521, 11140, 51079, 321, 51160, 5341, 10073, 163, 8724, 56681
GOTERM_BP_FAT	GO:0006605~protein targeting	13	3.95137	0.00263892	5873, 9804, 3837, 26521, 7514, 6727, 10952, 11140, 51079, 26519, 10755, 10073, 4053
GOTERM_BP_FAT	GO:0016192~vesicle-mediated transport	24	7.29483	0.00404537	5873, 6810, 26130, 2617, 2934, 7415, 8677, 2773, 5341, 948, 163, 8905, 8724, 1201, 5298, 6396, 56681, 29959, 5868, 1175, 1176, 8218, 1173, 11261
GOTERM_BP_FAT	GO:0033365~protein localization in organelle	9	2.73556	0.0139692	10073, 9804, 3837, 26521, 7514, 10952, 6727, 51079, 26519
Annotation Cluster 2	Enrichment Score: 3.276296149903806
Category	Term	Count	%	PValue	Genes
GOTERM_BP_FAT	GO:0009057~macromolecule catabolic process	37	11.2462	1.21382e-05	5717, 8554, 7704, 10952, 4738, 5682, 7415, 59286, 7326, 5686, 57820, 948, 10617, 6687, 26268, 9775, 25825, 65110, 8975, 9978, 55666, 6921, 6118, 6613, 79004, 23072, 1774, 29116, 8754, 1116, 10075, 6059, 5689, 1200, 7323, 1201, 6015
GOTERM_BP_FAT	GO:0030163~protein catabolic process	30	9.11854	7.0373e-05	5717, 8554, 7704, 10952, 4738, 5682, 7326, 7415, 59286, 5686, 57820, 10617, 6687, 26268, 25825, 8975, 9978, 55666, 6921, 6613, 79004, 23072, 29116, 8754, 10075, 5689, 1200, 7323, 1201, 6015
GOTERM_BP_FAT	GO:0044265~cellular macromolecule catabolic process	33	10.0304	8.91656e-05	5717, 8554, 7704, 10952, 4738, 5682, 7415, 59286, 7326, 5686, 57820, 948, 10617, 26268, 9775, 25825, 65110, 8975, 9978, 55666, 6118, 6921, 6613, 79004, 23072, 1774, 29116, 8754, 10075, 6059, 5689, 7323, 6015
GOTERM_BP_FAT	GO:0051603~proteolysis involved in cellular protein catabolic process	27	8.20669	0.000530702	5717, 8554, 7704, 10952, 4738, 5682, 7326, 7415, 59286, 57820, 5686, 10617, 26268, 25825, 8975, 9978, 55666, 6613, 6921, 79004, 23072, 29116, 8754, 10075, 5689, 7323, 6015
GOTERM_BP_FAT	GO:0044257~cellular protein catabolic process	27	8.20669	0.000571122	5717, 8554, 7704, 10952, 4738, 5682, 7326, 7415, 59286, 57820, 5686, 10617, 26268, 25825, 8975, 9978, 55666, 6613, 6921, 79004, 23072, 29116, 8754, 10075, 5689, 7323, 6015
GOTERM_BP_FAT	GO:0019941~modification-dependent protein catabolic process	25	7.59878	0.00143461	5717, 8554, 7704, 10952, 4738, 5682, 7326, 7415, 59286, 57820, 5686, 10617, 26268, 8975, 9978, 55666, 6613, 6921, 79004, 23072, 29116, 10075, 5689, 7323, 6015
GOTERM_BP_FAT	GO:0043632~modification-dependent macromolecule catabolic process	25	7.59878	0.00143461	5717, 8554, 7704, 10952, 4738, 5682, 7326, 7415, 59286, 57820, 5686, 10617, 26268, 8975, 9978, 55666, 6613, 6921, 79004, 23072, 29116, 10075, 5689, 7323, 6015
GOTERM_BP_FAT	GO:0006508~proteolysis	36	10.9422	0.00534564	5717, 8554, 7704, 10952, 4738, 5682, 7415, 59286, 7326, 5686, 57820, 10617, 6687, 26268, 8837, 25825, 8975, 9978, 55666, 6921, 6613, 79004, 23072, 23549, 4179, 29116, 8754, 7979, 834, 10075, 5689, 8192, 713, 1200, 7323, 6015
GOTERM_BP_FAT	GO:0006511~ubiquitin-dependent protein catabolic process	12	3.64742	0.012839	5717, 5689, 10952, 4738, 7323, 8975, 5682, 7415, 7326, 55666, 6921, 5686
Annotation Cluster 3	Enrichment Score: 2.4148328611818344
Category	Term	Count	%	PValue	Genes
GOTERM_BP_FAT	GO:0008380~RNA splicing	16	4.86322	0.00135933	10891, 6633, 6634, 51362, 51690, 11171, 3187, 7307, 10073, 25804, 9775, 79084, 27258, 6429, 5431, 5441
GOTERM_BP_FAT	GO:0000375~RNA splicing, via transesterification reactions	11	3.34347	0.0020944	7307, 3187, 10073, 6633, 79084, 6634, 5431, 6429, 51362, 51690, 5441
GOTERM_BP_FAT	GO:0000377~RNA splicing, via transesterification reactions with bulged adenosine as nucleophile	11	3.34347	0.0020944	7307, 3187, 10073, 6633, 79084, 6634, 5431, 6429, 51362, 51690, 5441
GOTERM_BP_FAT	GO:0000398~nuclear mRNA splicing, via spliceosome	11	3.34347	0.0020944	7307, 3187, 10073, 6633, 79084, 6634, 5431, 6429, 51362, 51690, 5441
GOTERM_BP_FAT	GO:0006397~mRNA processing	16	4.86322	0.00457479	10891, 6633, 6634, 51362, 51690, 11171, 3187, 7307, 10073, 25804, 9775, 79084, 27258, 6429, 5431, 5441
GOTERM_BP_FAT	GO:0016071~mRNA metabolic process	17	5.16717	0.00732818	10891, 6633, 6634, 51362, 51690, 11171, 3187, 7307, 10073, 25804, 9775, 65110, 79084, 27258, 6429, 5431, 5441
GOTERM_BP_FAT	GO:0006396~RNA processing	20	6.07903	0.0298059	2091, 10891, 6633, 6634, 51362, 51690, 3028, 11171, 3187, 7307, 10073, 25804, 9775, 55505, 79084, 27258, 55651, 6429, 5431, 5441

## Sheet: N6
Annotation Cluster 1	Enrichment Score: 18.424115736825453
Category	Term	Count	%	PValue	Genes
GOTERM_BP_FAT	GO:0006091~generation of precursor metabolites and energy	38	41.3043	8.27223e-39	1351, 4709, 29796, 5250, 4707, 23530, 4708, 4697, 5162, 4706, 5160, 4704, 4702, 2271, 10632, 6390, 1346, 518, 2108, 516, 506, 3572, 4724, 4190, 1737, 4714, 4722, 4711, 2805, 291, 521, 1537, 6389, 8802, 10476, 7388, 7384, 50
GOTERM_BP_FAT	GO:0045333~cellular respiration	22	23.913	8.12204e-28	4709, 29796, 4707, 23530, 4697, 4708, 5162, 4706, 4724, 4190, 4704, 4714, 4702, 4722, 4711, 2271, 6389, 8802, 6390, 7388, 7384, 50
GOTERM_BP_FAT	GO:0015980~energy derivation by oxidation of organic compounds	24	26.087	4.29212e-27	4709, 29796, 4707, 3572, 23530, 4697, 4708, 5162, 4706, 4724, 4190, 4704, 4714, 4702, 4722, 2805, 4711, 2271, 6389, 8802, 6390, 7388, 7384, 50
GOTERM_BP_FAT	GO:0006119~oxidative phosphorylation	20	21.7391	2.7536e-24	506, 4709, 29796, 4707, 4697, 4708, 4706, 4724, 4704, 4714, 4702, 4722, 4711, 521, 10476, 10632, 7388, 518, 516, 7384
GOTERM_BP_FAT	GO:0022904~respiratory electron transport chain	16	17.3913	7.55423e-21	29796, 4709, 4707, 4708, 4697, 4706, 4724, 4704, 4714, 4702, 4722, 4711, 6389, 6390, 7388, 7384
GOTERM_BP_FAT	GO:0022900~electron transport chain	18	19.5652	1.48233e-19	4709, 29796, 4707, 4708, 4697, 4706, 4724, 4704, 4714, 4702, 4722, 4711, 1537, 6389, 6390, 7388, 2108, 7384
GOTERM_BP_FAT	GO:0042773~ATP synthesis coupled electron transport	14	15.2174	3.23689e-18	29796, 4709, 4707, 4708, 4697, 4706, 4724, 4704, 4714, 4702, 4722, 4711, 7388, 7384
GOTERM_BP_FAT	GO:0042775~mitochondrial ATP synthesis coupled electron transport	14	15.2174	3.23689e-18	29796, 4709, 4707, 4708, 4697, 4706, 4724, 4704, 4714, 4702, 4722, 4711, 7388, 7384
GOTERM_BP_FAT	GO:0006120~mitochondrial electron transport, NADH to ubiquinone	11	11.9565	2.67732e-14	4709, 4707, 4697, 4708, 4706, 4724, 4704, 4714, 4702, 4722, 4711
GOTERM_BP_FAT	GO:0055114~oxidation reduction	26	28.2609	4.32412e-14	29796, 4709, 4707, 23530, 4697, 4708, 7001, 5162, 4706, 5160, 4704, 34, 4702, 1666, 6390, 2108, 4724, 4190, 4714, 4722, 4711, 1537, 6389, 7388, 9131, 7384
GOTERM_BP_FAT	GO:0016310~phosphorylation	22	23.913	1.23287e-08	506, 4709, 29796, 4707, 4697, 4708, 7001, 4706, 4724, 4704, 4714, 4702, 7297, 4722, 4711, 521, 10476, 10632, 7388, 518, 516, 7384
GOTERM_BP_FAT	GO:0006793~phosphorus metabolic process	24	26.087	1.51833e-08	506, 4709, 29796, 4707, 4697, 4708, 7001, 4706, 4724, 4704, 4714, 4702, 7297, 78986, 4722, 4711, 521, 5516, 10476, 10632, 518, 7388, 516, 7384
GOTERM_BP_FAT	GO:0006796~phosphate metabolic process	24	26.087	1.51833e-08	506, 4709, 29796, 4707, 4697, 4708, 7001, 4706, 4724, 4704, 4714, 4702, 7297, 78986, 4722, 4711, 521, 5516, 10476, 10632, 518, 7388, 516, 7384
Annotation Cluster 2	Enrichment Score: 8.529377643211554
Category	Term	Count	%	PValue	Genes
GOTERM_BP_FAT	GO:0009060~aerobic respiration	10	10.8696	7.09988e-13	2271, 6389, 8802, 23530, 6390, 5162, 4190, 7388, 7384, 50
GOTERM_BP_FAT	GO:0006084~acetyl-CoA metabolic process	9	9.78261	1.3943e-11	2271, 6389, 8802, 23530, 6390, 5162, 4190, 1737, 50
GOTERM_BP_FAT	GO:0046356~acetyl-CoA catabolic process	8	8.69565	7.67263e-11	2271, 6389, 8802, 23530, 6390, 5162, 4190, 50
GOTERM_BP_FAT	GO:0006099~tricarboxylic acid cycle	8	8.69565	7.67263e-11	2271, 6389, 8802, 23530, 6390, 5162, 4190, 50
GOTERM_BP_FAT	GO:0009109~coenzyme catabolic process	8	8.69565	2.02723e-10	2271, 6389, 8802, 23530, 6390, 5162, 4190, 50
GOTERM_BP_FAT	GO:0051187~cofactor catabolic process	8	8.69565	7.89845e-10	2271, 6389, 8802, 23530, 6390, 5162, 4190, 50
GOTERM_BP_FAT	GO:0006732~coenzyme metabolic process	11	11.9565	3.50358e-08	2271, 6389, 8802, 23530, 6390, 5162, 4190, 1737, 373156, 57017, 50
GOTERM_BP_FAT	GO:0051186~cofactor metabolic process	12	13.0435	3.5712e-08	211, 2271, 6389, 8802, 23530, 6390, 5162, 4190, 1737, 373156, 57017, 50
GOTERM_BP_FAT	GO:0043648~dicarboxylic acid metabolic process	6	6.52174	3.07247e-06	2271, 6389, 8802, 6390, 4190, 2805
GOTERM_BP_FAT	GO:0006105~succinate metabolic process	3	3.26087	0.00141732	6389, 8802, 6390
Annotation Cluster 3	Enrichment Score: 4.035914978613417
Category	Term	Count	%	PValue	Genes
GOTERM_BP_FAT	GO:0015992~proton transport	8	8.69565	8.87493e-08	506, 521, 23530, 10476, 10632, 518, 477, 516
GOTERM_BP_FAT	GO:0006818~hydrogen transport	8	8.69565	1.12336e-07	506, 521, 23530, 10476, 10632, 518, 477, 516
GOTERM_BP_FAT	GO:0034220~ion transmembrane transport	7	7.6087	4.98863e-07	506, 521, 10476, 10632, 518, 477, 516
GOTERM_BP_FAT	GO:0015986~ATP synthesis coupled proton transport	6	6.52174	4.05001e-06	506, 521, 10476, 10632, 518, 516
GOTERM_BP_FAT	GO:0015985~energy coupled proton transport, down electrochemical gradient	6	6.52174	4.05001e-06	506, 521, 10476, 10632, 518, 516
GOTERM_BP_FAT	GO:0006754~ATP biosynthetic process	7	7.6087	1.91418e-05	506, 521, 10476, 10632, 518, 477, 516
GOTERM_BP_FAT	GO:0009206~purine ribonucleoside triphosphate biosynthetic process	7	7.6087	3.35699e-05	506, 521, 10476, 10632, 518, 477, 516
GOTERM_BP_FAT	GO:0009145~purine nucleoside triphosphate biosynthetic process	7	7.6087	3.5602e-05	506, 521, 10476, 10632, 518, 477, 516
GOTERM_BP_FAT	GO:0009201~ribonucleoside triphosphate biosynthetic process	7	7.6087	3.5602e-05	506, 521, 10476, 10632, 518, 477, 516
GOTERM_BP_FAT	GO:0009142~nucleoside triphosphate biosynthetic process	7	7.6087	4.22979e-05	506, 521, 10476, 10632, 518, 477, 516
GOTERM_BP_FAT	GO:0046034~ATP metabolic process	7	7.6087	4.99683e-05	506, 521, 10476, 10632, 518, 477, 516
GOTERM_BP_FAT	GO:0009152~purine ribonucleotide biosynthetic process	7	7.6087	9.25195e-05	506, 521, 10476, 10632, 518, 477, 516
GOTERM_BP_FAT	GO:0009205~purine ribonucleoside triphosphate metabolic process	7	7.6087	9.25195e-05	506, 521, 10476, 10632, 518, 477, 516
GOTERM_BP_FAT	GO:0009199~ribonucleoside triphosphate metabolic process	7	7.6087	9.70722e-05	506, 521, 10476, 10632, 518, 477, 516
GOTERM_BP_FAT	GO:0009144~purine nucleoside triphosphate metabolic process	7	7.6087	0.000117099	506, 521, 10476, 10632, 518, 477, 516
GOTERM_BP_FAT	GO:0009260~ribonucleotide biosynthetic process	7	7.6087	0.000128273	506, 521, 10476, 10632, 518, 477, 516
GOTERM_BP_FAT	GO:0009141~nucleoside triphosphate metabolic process	7	7.6087	0.000166954	506, 521, 10476, 10632, 518, 477, 516
GOTERM_BP_FAT	GO:0044271~nitrogen compound biosynthetic process	10	10.8696	0.000224876	51582, 211, 506, 521, 10476, 10632, 518, 477, 516, 2805
GOTERM_BP_FAT	GO:0009150~purine ribonucleotide metabolic process	7	7.6087	0.000232292	506, 521, 10476, 10632, 518, 477, 516
GOTERM_BP_FAT	GO:0009259~ribonucleotide metabolic process	7	7.6087	0.000328288	506, 521, 10476, 10632, 518, 477, 516
GOTERM_BP_FAT	GO:0006164~purine nucleotide biosynthetic process	7	7.6087	0.000340627	506, 521, 10476, 10632, 518, 477, 516
GOTERM_BP_FAT	GO:0015672~monovalent inorganic cation transport	9	9.78261	0.000730218	506, 521, 23530, 10476, 10632, 4704, 518, 477, 516
GOTERM_BP_FAT	GO:0055085~transmembrane transport	12	13.0435	0.000762979	506, 521, 5250, 10476, 10632, 6518, 7417, 518, 477, 516, 23788, 291
GOTERM_BP_FAT	GO:0009165~nucleotide biosynthetic process	7	7.6087	0.00111887	506, 521, 10476, 10632, 518, 477, 516
GOTERM_BP_FAT	GO:0006163~purine nucleotide metabolic process	7	7.6087	0.00115075	506, 521, 10476, 10632, 518, 477, 516
GOTERM_BP_FAT	GO:0034654~nucleobase, nucleoside, nucleotide and nucleic acid biosynthetic process	7	7.6087	0.00135697	506, 521, 10476, 10632, 518, 477, 516
GOTERM_BP_FAT	GO:0034404~nucleobase, nucleoside and nucleotide biosynthetic process	7	7.6087	0.00135697	506, 521, 10476, 10632, 518, 477, 516
GOTERM_BP_FAT	GO:0006811~ion transport	11	11.9565	0.0194006	506, 521, 23530, 10476, 10632, 4704, 7417, 518, 477, 516, 291
GOTERM_BP_FAT	GO:0006812~cation transport	9	9.78261	0.0207469	506, 521, 23530, 10476, 10632, 4704, 518, 477, 516

## Sheet: N7
Annotation Cluster 1	Enrichment Score: 2.1447012005402675
Category	Term	Count	%	PValue	Genes
GOTERM_BP_FAT	GO:0006333~chromatin assembly or disassembly	8	3.9604	0.000805759	1108, 94239, 3006, 9555, 85236, 8334, 85453, 23492
GOTERM_BP_FAT	GO:0006334~nucleosome assembly	6	2.9703	0.002386	94239, 3006, 9555, 85236, 8334, 85453
GOTERM_BP_FAT	GO:0034622~cellular macromolecular complex assembly	12	5.94059	0.00255814	10497, 94239, 1353, 3006, 84790, 9555, 85236, 8334, 3843, 5879, 85453, 25813
GOTERM_BP_FAT	GO:0031497~chromatin assembly	6	2.9703	0.00287572	94239, 3006, 9555, 85236, 8334, 85453
GOTERM_BP_FAT	GO:0065004~protein-DNA complex assembly	6	2.9703	0.0036367	94239, 3006, 9555, 85236, 8334, 85453
GOTERM_BP_FAT	GO:0034728~nucleosome organization	6	2.9703	0.00406696	94239, 3006, 9555, 85236, 8334, 85453
GOTERM_BP_FAT	GO:0034621~cellular macromolecular complex subunit organization	12	5.94059	0.00639309	10497, 94239, 1353, 3006, 84790, 9555, 85236, 8334, 3843, 5879, 85453, 25813
GOTERM_BP_FAT	GO:0006325~chromatin organization	12	5.94059	0.0100114	10933, 23168, 1108, 94239, 2879, 3006, 9555, 85236, 8334, 9643, 85453, 23492
GOTERM_BP_FAT	GO:0006323~DNA packaging	6	2.9703	0.011919	94239, 3006, 9555, 85236, 8334, 85453
GOTERM_BP_FAT	GO:0051276~chromosome organization	12	5.94059	0.0517292	10933, 23168, 1108, 94239, 2879, 3006, 9555, 85236, 8334, 9643, 85453, 23492
GOTERM_BP_FAT	GO:0016568~chromatin modification	6	2.9703	0.310155	10933, 23168, 1108, 9555, 9643, 23492
Annotation Cluster 2	Enrichment Score: 1.8550774049523326
Category	Term	Count	%	PValue	Genes
GOTERM_BP_FAT	GO:0034622~cellular macromolecular complex assembly	12	5.94059	0.00255814	10497, 94239, 1353, 3006, 84790, 9555, 85236, 8334, 3843, 5879, 85453, 25813
GOTERM_BP_FAT	GO:0065003~macromolecular complex assembly	18	8.91089	0.0063635	6450, 9555, 3006, 3843, 3728, 4256, 23168, 10497, 3915, 1353, 94239, 84790, 85236, 8334, 1645, 5879, 25813, 85453
GOTERM_BP_FAT	GO:0034621~cellular macromolecular complex subunit organization	12	5.94059	0.00639309	10497, 94239, 1353, 3006, 84790, 9555, 85236, 8334, 3843, 5879, 85453, 25813
GOTERM_BP_FAT	GO:0043933~macromolecular complex subunit organization	18	8.91089	0.012017	6450, 9555, 3006, 3843, 3728, 4256, 23168, 10497, 3915, 1353, 94239, 84790, 85236, 8334, 1645, 5879, 25813, 85453
GOTERM_BP_FAT	GO:0070271~protein complex biogenesis	12	5.94059	0.0769491	4256, 6450, 23168, 10497, 3915, 1353, 84790, 3843, 1645, 3728, 5879, 25813
GOTERM_BP_FAT	GO:0006461~protein complex assembly	12	5.94059	0.0769491	4256, 6450, 23168, 10497, 3915, 1353, 84790, 3843, 1645, 3728, 5879, 25813
Annotation Cluster 3	Enrichment Score: 1.5390206785285134
Category	Term	Count	%	PValue	Genes
GOTERM_BP_FAT	GO:0006511~ubiquitin-dependent protein catabolic process	10	4.9505	0.00395454	5709, 7322, 9354, 6049, 7353, 8452, 5702, 9861, 57092, 5716
GOTERM_BP_FAT	GO:0010498~proteasomal protein catabolic process	6	2.9703	0.011919	5709, 8452, 5702, 9861, 57092, 5716
GOTERM_BP_FAT	GO:0043161~proteasomal ubiquitin-dependent protein catabolic process	6	2.9703	0.011919	5709, 8452, 5702, 9861, 57092, 5716
GOTERM_BP_FAT	GO:0043632~modification-dependent macromolecule catabolic process	15	7.42574	0.019477	81631, 5709, 9354, 10966, 5702, 9861, 5716, 10477, 8452, 6049, 7322, 7353, 7128, 57092, 550
GOTERM_BP_FAT	GO:0019941~modification-dependent protein catabolic process	15	7.42574	0.019477	81631, 5709, 9354, 10966, 5702, 9861, 5716, 10477, 8452, 6049, 7322, 7353, 7128, 57092, 550
GOTERM_BP_FAT	GO:0051603~proteolysis involved in cellular protein catabolic process	15	7.42574	0.0270877	81631, 5709, 9354, 10966, 5702, 9861, 5716, 10477, 8452, 6049, 7322, 7353, 7128, 57092, 550
GOTERM_BP_FAT	GO:0044257~cellular protein catabolic process	15	7.42574	0.0281313	81631, 5709, 9354, 10966, 5702, 9861, 5716, 10477, 8452, 6049, 7322, 7353, 7128, 57092, 550
GOTERM_BP_FAT	GO:0030163~protein catabolic process	15	7.42574	0.0350275	81631, 5709, 9354, 10966, 5702, 9861, 5716, 10477, 8452, 6049, 7322, 7353, 7128, 57092, 550
GOTERM_BP_FAT	GO:0044265~cellular macromolecule catabolic process	16	7.92079	0.0564628	81631, 5709, 9354, 10966, 5702, 9861, 5716, 23318, 10477, 8452, 6049, 7322, 7353, 7128, 57092, 550
GOTERM_BP_FAT	GO:0009057~macromolecule catabolic process	16	7.92079	0.0921666	81631, 5709, 9354, 10966, 5702, 9861, 5716, 23318, 10477, 8452, 6049, 7322, 7353, 7128, 57092, 550
GOTERM_BP_FAT	GO:0006508~proteolysis	16	7.92079	0.397599	81631, 5709, 9354, 10966, 5702, 9861, 4898, 5716, 10477, 8452, 6049, 7322, 7353, 7128, 57092, 550

## Sheet: N8
Annotation Cluster 1	Enrichment Score: 1.4823682751869638
Category	Term	Count	%	PValue	Genes
GOTERM_BP_FAT	GO:0007517~muscle organ development	7	5.98291	0.00373514	6717, 8557, 2275, 10939, 9093, 8087, 4154
GOTERM_BP_FAT	GO:0042692~muscle cell differentiation	5	4.2735	0.0108389	8557, 9149, 10939, 9093, 4154
GOTERM_BP_FAT	GO:0051146~striated muscle cell differentiation	4	3.4188	0.024065	8557, 9149, 10939, 9093
GOTERM_BP_FAT	GO:0048747~muscle fiber development	3	2.5641	0.0256047	8557, 10939, 9093
GOTERM_BP_FAT	GO:0014706~striated muscle tissue development	4	3.4188	0.0518716	8557, 10939, 9093, 4154
GOTERM_BP_FAT	GO:0055002~striated muscle cell development	3	2.5641	0.0528157	8557, 10939, 9093
GOTERM_BP_FAT	GO:0055001~muscle cell development	3	2.5641	0.0583517	8557, 10939, 9093
GOTERM_BP_FAT	GO:0060537~muscle tissue development	4	3.4188	0.0584926	8557, 10939, 9093, 4154
GOTERM_BP_FAT	GO:0007519~skeletal muscle tissue development	3	2.5641	0.0802112	10939, 9093, 4154
GOTERM_BP_FAT	GO:0060538~skeletal muscle organ development	3	2.5641	0.0802112	10939, 9093, 4154
Annotation Cluster 2	Enrichment Score: 1.4480539980447762
Category	Term	Count	%	PValue	Genes
GOTERM_BP_FAT	GO:0030036~actin cytoskeleton organization	6	5.12821	0.0206603	27295, 8557, 2275, 2037, 87, 667
GOTERM_BP_FAT	GO:0030029~actin filament-based process	6	5.12821	0.0265083	27295, 8557, 2275, 2037, 87, 667
GOTERM_BP_FAT	GO:0007010~cytoskeleton organization	8	6.83761	0.0316649	27295, 8557, 5894, 2275, 23336, 2037, 87, 667
GOTERM_BP_FAT	GO:0007015~actin filament organization	3	2.5641	0.0930441	27295, 8557, 87
Annotation Cluster 3	Enrichment Score: 0.960972944963688
Category	Term	Count	%	PValue	Genes
GOTERM_BP_FAT	GO:0010033~response to organic substance	11	9.40171	0.030352	10808, 7913, 2887, 3148, 9709, 3320, 6464, 55970, 217, 7048, 9093
GOTERM_BP_FAT	GO:0032870~cellular response to hormone stimulus	4	3.4188	0.0679091	2887, 6464, 55970, 217
GOTERM_BP_FAT	GO:0009725~response to hormone stimulus	6	5.12821	0.119662	2887, 3148, 6464, 55970, 217, 7048
GOTERM_BP_FAT	GO:0009719~response to endogenous stimulus	6	5.12821	0.160661	2887, 3148, 6464, 55970, 217, 7048
GOTERM_BP_FAT	GO:0048545~response to steroid hormone stimulus	3	2.5641	0.395505	3148, 217, 7048

## Sheet: N9
Annotation Cluster 1	Enrichment Score: 2.793672116723388
Category	Term	Count	%	PValue	Genes
GOTERM_BP_FAT	GO:0006631~fatty acid metabolic process	11	6.79012	3.85051e-05	6319, 2194, 2167, 60481, 65985, 1120, 5577, 79071, 9370, 10728, 3992
GOTERM_BP_FAT	GO:0006633~fatty acid biosynthetic process	6	3.7037	0.00125491	6319, 2194, 60481, 79071, 10728, 3992
GOTERM_BP_FAT	GO:0008610~lipid biosynthetic process	10	6.17284	0.00596422	6319, 10423, 2194, 47, 10555, 60481, 1120, 79071, 10728, 3992
GOTERM_BP_FAT	GO:0016053~organic acid biosynthetic process	7	4.32099	0.0061091	6319, 2194, 10555, 60481, 79071, 10728, 3992
GOTERM_BP_FAT	GO:0046394~carboxylic acid biosynthetic process	7	4.32099	0.0061091	6319, 2194, 10555, 60481, 79071, 10728, 3992
Annotation Cluster 2	Enrichment Score: 2.139960336172506
Category	Term	Count	%	PValue	Genes
GOTERM_BP_FAT	GO:0042981~regulation of apoptosis	21	12.963	0.000255371	2619, 23705, 694, 8870, 6135, 6453, 27018, 1191, 1917, 9370, 3479, 63924, 3611, 1311, 348, 1843, 7520, 5325, 7078, 4792, 8718
GOTERM_BP_FAT	GO:0043067~regulation of programmed cell death	21	12.963	0.000291189	2619, 23705, 694, 8870, 6135, 6453, 27018, 1191, 1917, 9370, 3479, 63924, 3611, 1311, 348, 1843, 7520, 5325, 7078, 4792, 8718
GOTERM_BP_FAT	GO:0010941~regulation of cell death	21	12.963	0.000305718	2619, 23705, 694, 8870, 6135, 6453, 27018, 1191, 1917, 9370, 3479, 63924, 3611, 1311, 348, 1843, 7520, 5325, 7078, 4792, 8718
GOTERM_BP_FAT	GO:0043066~negative regulation of apoptosis	10	6.17284	0.0119537	8870, 6453, 1191, 1917, 7520, 3479, 3611, 4792, 1311, 348
GOTERM_BP_FAT	GO:0043069~negative regulation of programmed cell death	10	6.17284	0.0130215	8870, 6453, 1191, 1917, 7520, 3479, 3611, 4792, 1311, 348
GOTERM_BP_FAT	GO:0060548~negative regulation of cell death	10	6.17284	0.0132433	8870, 6453, 1191, 1917, 7520, 3479, 3611, 4792, 1311, 348
GOTERM_BP_FAT	GO:0043065~positive regulation of apoptosis	11	6.79012	0.0149307	1843, 23705, 6135, 6453, 27018, 9370, 5325, 63924, 7078, 8718, 348
GOTERM_BP_FAT	GO:0043068~positive regulation of programmed cell death	11	6.79012	0.0156114	1843, 23705, 6135, 6453, 27018, 9370, 5325, 63924, 7078, 8718, 348
GOTERM_BP_FAT	GO:0010942~positive regulation of cell death	11	6.79012	0.0160779	1843, 23705, 6135, 6453, 27018, 9370, 5325, 63924, 7078, 8718, 348
GOTERM_BP_FAT	GO:0006917~induction of apoptosis	9	5.55556	0.019239	23705, 6135, 6453, 27018, 5325, 63924, 7078, 8718, 348
GOTERM_BP_FAT	GO:0012502~induction of programmed cell death	9	5.55556	0.0195663	23705, 6135, 6453, 27018, 5325, 63924, 7078, 8718, 348
GOTERM_BP_FAT	GO:0006916~anti-apoptosis	7	4.32099	0.0209889	8870, 1191, 1917, 3479, 4792, 1311, 348
GOTERM_BP_FAT	GO:0008624~induction of apoptosis by extracellular signals	4	2.46914	0.109209	6453, 27018, 7078, 8718
Annotation Cluster 3	Enrichment Score: 1.6249902663000693
Category	Term	Count	%	PValue	Genes
GOTERM_BP_FAT	GO:0010875~positive regulation of cholesterol efflux	3	1.85185	0.00162627	9370, 4792, 348
GOTERM_BP_FAT	GO:0032376~positive regulation of cholesterol transport	3	1.85185	0.00226099	9370, 4792, 348
GOTERM_BP_FAT	GO:0032373~positive regulation of sterol transport	3	1.85185	0.00226099	9370, 4792, 348
GOTERM_BP_FAT	GO:0010874~regulation of cholesterol efflux	3	1.85185	0.00226099	9370, 4792, 348
GOTERM_BP_FAT	GO:0032370~positive regulation of lipid transport	3	1.85185	0.00575932	9370, 4792, 348
GOTERM_BP_FAT	GO:0032374~regulation of cholesterol transport	3	1.85185	0.0186962	9370, 4792, 348
GOTERM_BP_FAT	GO:0032371~regulation of sterol transport	3	1.85185	0.0186962	9370, 4792, 348
GOTERM_BP_FAT	GO:0032368~regulation of lipid transport	3	1.85185	0.039969	9370, 4792, 348
GOTERM_BP_FAT	GO:0051050~positive regulation of transport	6	3.7037	0.0859169	5950, 23705, 65985, 9370, 4792, 348
GOTERM_BP_FAT	GO:0031399~regulation of protein modification process	6	3.7037	0.190807	7324, 5577, 56034, 9370, 3479, 27250
GOTERM_BP_FAT	GO:0032270~positive regulation of cellular protein metabolic process	5	3.08642	0.218408	7324, 9370, 3479, 4792, 348
GOTERM_BP_FAT	GO:0051247~positive regulation of protein metabolic process	5	3.08642	0.241046	7324, 9370, 3479, 4792, 348
GOTERM_BP_FAT	GO:0031401~positive regulation of protein modification process	3	1.85185	0.574639	7324, 9370, 3479

[truncated: 2 more sheets: N10, N11]
