# Supplementary material for: Dysregulated mechanisms underlying Duchenne muscular dystrophy from co-expression network preservation analysis
Source: BMC Res Notes. 2015 May 3;8:182. doi: 10.1186/s13104-015-1141-9 (PMC4424514; doi:10.1186/s13104-015-1141-9)
Supplement: Additional file 7: — This file provides the top 3 functional annotation clusters identified using DAVID, for each module of the dystrophic network. [file 13104_2015_1141_MOESM7_ESM.xlsx]

## Sheet: Sheet1
Module	#Nodes	Top Term	p-value
D1	247	cytoskeleton organization	0.000189
D2	156	response to wounding	5.09e-07
D3	121	blood vessel development	0.00507
D4	377	modification-dependent macromolecule catabolic process	0.00156
D5	540	ubiquitin-dependent protein catabolic process	0.000524
D6	874	generation of precursor metabolites and energy	7.03e-30
D7	180	muscle system process	0.000267
D8	301	RNA splicing	3.52e-10
D9	75	extracellular matrix organization	1.22e-05
D10	1089	positive regulation of ligase activity	9.73e-05

## Sheet: D1
Annotation Cluster 1	Enrichment Score: 2.428459830201401
Category	Term	Count	%	PValue	Genes
GOTERM_BP_FAT	GO:0007010~cytoskeleton organization	19	8.18966	0.000188894	1756, 5116, 79658, 829, 6624, 2934, 23175, 10395, 10376, 667, 1072, 288, 286, 11188, 2275, 23336, 10579, 604, 9793
GOTERM_BP_FAT	GO:0051493~regulation of cytoskeleton organization	8	3.44828	0.0064544	10174, 5588, 829, 2934, 10395, 5921, 1072, 667
GOTERM_BP_FAT	GO:0030036~actin cytoskeleton organization	10	4.31034	0.0100411	11188, 829, 2275, 2934, 6624, 604, 23175, 10395, 1072, 667
GOTERM_BP_FAT	GO:0030029~actin filament-based process	10	4.31034	0.0157871	11188, 829, 2275, 2934, 6624, 604, 23175, 10395, 1072, 667
Annotation Cluster 2	Enrichment Score: 1.974690400198605
Category	Term	Count	%	PValue	Genes
GOTERM_BP_FAT	GO:0032507~maintenance of protein location in cell	5	2.15517	0.00576208	288, 1756, 11015, 11014, 4601
GOTERM_BP_FAT	GO:0045185~maintenance of protein location	5	2.15517	0.00885024	288, 1756, 11015, 11014, 4601
GOTERM_BP_FAT	GO:0051651~maintenance of location in cell	5	2.15517	0.0103378	288, 1756, 11015, 11014, 4601
GOTERM_BP_FAT	GO:0051235~maintenance of location	5	2.15517	0.0239483	288, 1756, 11015, 11014, 4601
Annotation Cluster 3	Enrichment Score: 1.41713764582052
Category	Term	Count	%	PValue	Genes
GOTERM_BP_FAT	GO:0001701~in utero embryonic development	8	3.44828	0.0299572	10370, 1051, 23764, 5310, 6117, 7763, 84525, 4154
GOTERM_BP_FAT	GO:0043009~chordate embryonic development	11	4.74138	0.0421008	10370, 1051, 23764, 5310, 6117, 7763, 84525, 10395, 4154, 4618, 1072
GOTERM_BP_FAT	GO:0009792~embryonic development ending in birth or egg hatching	11	4.74138	0.0444422	10370, 1051, 23764, 5310, 6117, 7763, 84525, 10395, 4154, 4618, 1072

## Sheet: D2
Annotation Cluster 1	Enrichment Score: 5.344831219631676
Category	Term	Count	%	PValue	Genes
GOTERM_BP_FAT	GO:0009611~response to wounding	22	14.8649	5.09152e-07	2157, 4048, 4853, 301, 100133941, 928, 2335, 960, 2, 719, 3988, 3689, 6696, 4628, 2162, 9332, 1462, 1536, 1508, 4069, 11326, 5328
GOTERM_BP_FAT	GO:0006952~defense response	21	14.1892	9.64299e-06	2157, 4048, 301, 100133941, 2335, 960, 972, 2, 719, 7305, 3988, 3689, 6696, 23406, 9332, 3554, 1536, 5788, 4069, 11326, 3122
GOTERM_BP_FAT	GO:0006954~inflammatory response	15	10.1351	1.88125e-05	2157, 4048, 301, 100133941, 2335, 960, 2, 719, 3988, 6696, 3689, 9332, 1536, 11326, 4069
Annotation Cluster 2	Enrichment Score: 2.6400763336394535
Category	Term	Count	%	PValue	Genes
GOTERM_BP_FAT	GO:0002504~antigen processing and presentation of peptide or polysaccharide antigen via MHC class II	8	5.40541	5.1005e-07	3113, 10437, 3115, 3117, 3108, 972, 3123, 3122
GOTERM_BP_FAT	GO:0019882~antigen processing and presentation	8	5.40541	7.6111e-06	3113, 10437, 3115, 3117, 3108, 972, 3123, 3122
GOTERM_BP_FAT	GO:0019886~antigen processing and presentation of exogenous peptide antigen via MHC class II	4	2.7027	0.000110714	10437, 3108, 972, 3122
GOTERM_BP_FAT	GO:0002495~antigen processing and presentation of peptide antigen via MHC class II	4	2.7027	0.000110714	10437, 3108, 972, 3122
GOTERM_BP_FAT	GO:0002478~antigen processing and presentation of exogenous peptide antigen	4	2.7027	0.000317113	10437, 3108, 972, 3122
GOTERM_BP_FAT	GO:0019884~antigen processing and presentation of exogenous antigen	4	2.7027	0.000680094	10437, 3108, 972, 3122
GOTERM_BP_FAT	GO:0006955~immune response	18	12.1622	0.000950942	3113, 3115, 3117, 100133941, 1075, 10417, 3394, 972, 6387, 1520, 3108, 3554, 54, 1536, 5788, 3123, 11326, 3122
GOTERM_BP_FAT	GO:0048002~antigen processing and presentation of peptide antigen	4	2.7027	0.00483841	10437, 3108, 972, 3122
GOTERM_BP_FAT	GO:0002252~immune effector process	5	3.37838	0.0736958	3108, 972, 5788, 3122, 11326
GOTERM_BP_FAT	GO:0016064~immunoglobulin mediated immune response	3	2.02703	0.143752	3108, 972, 3122
GOTERM_BP_FAT	GO:0019724~B cell mediated immunity	3	2.02703	0.148194	3108, 972, 3122
GOTERM_BP_FAT	GO:0002449~lymphocyte mediated immunity	3	2.02703	0.207994	3108, 972, 3122
GOTERM_BP_FAT	GO:0002250~adaptive immune response	3	2.02703	0.241173	3108, 972, 3122
GOTERM_BP_FAT	GO:0002460~adaptive immune response based on somatic recombination of immune receptors built from immunoglobulin superfamily domains	3	2.02703	0.241173	3108, 972, 3122
GOTERM_BP_FAT	GO:0002443~leukocyte mediated immunity	3	2.02703	0.279356	3108, 972, 3122
Annotation Cluster 3	Enrichment Score: 2.500426684578313
Category	Term	Count	%	PValue	Genes
GOTERM_BP_FAT	GO:0006928~cell motion	19	12.8378	6.72677e-06	301, 100133941, 928, 2335, 960, 10417, 7431, 6387, 5830, 10092, 10097, 3689, 10095, 10487, 10094, 4628, 1462, 6477, 5328
GOTERM_BP_FAT	GO:0016477~cell migration	10	6.75676	0.00500424	5830, 6387, 3689, 10487, 100133941, 4628, 2335, 1462, 960, 5328
GOTERM_BP_FAT	GO:0051674~localization of cell	10	6.75676	0.00814562	5830, 6387, 3689, 10487, 100133941, 4628, 2335, 1462, 960, 5328
GOTERM_BP_FAT	GO:0048870~cell motility	10	6.75676	0.00814562	5830, 6387, 3689, 10487, 100133941, 4628, 2335, 1462, 960, 5328
GOTERM_BP_FAT	GO:0030182~neuron differentiation	11	7.43243	0.0200244	5830, 6387, 182, 100133941, 4628, 4735, 5538, 1462, 10417, 960, 6477
GOTERM_BP_FAT	GO:0031175~neuron projection development	8	5.40541	0.0222274	6387, 100133941, 4628, 4735, 1462, 10417, 960, 6477

## Sheet: D3
Annotation Cluster 1	Enrichment Score: 1.6564996346910803
Category	Term	Count	%	PValue	Genes
GOTERM_BP_FAT	GO:0001568~blood vessel development	8	7.07965	0.00571984	1003, 5396, 2004, 2308, 1289, 9255, 857, 8613
GOTERM_BP_FAT	GO:0001944~vasculature development	8	7.07965	0.00656324	1003, 5396, 2004, 2308, 1289, 9255, 857, 8613
GOTERM_BP_FAT	GO:0048514~blood vessel morphogenesis	4	3.53982	0.285758	5396, 2004, 9255, 857
Annotation Cluster 2	Enrichment Score: 1.547137075809748
Category	Term	Count	%	PValue	Genes
GOTERM_BP_FAT	GO:0001937~negative regulation of endothelial cell proliferation	3	2.65487	0.00841238	858, 9255, 857
GOTERM_BP_FAT	GO:0001936~regulation of endothelial cell proliferation	3	2.65487	0.0298886	858, 9255, 857
GOTERM_BP_FAT	GO:0008285~negative regulation of cell proliferation	7	6.19469	0.0908164	1003, 3490, 7832, 858, 9255, 857, 10221
Annotation Cluster 3	Enrichment Score: 1.2906763264036125
Category	Term	Count	%	PValue	Genes
GOTERM_BP_FAT	GO:0031334~positive regulation of protein complex assembly	4	3.53982	0.00295474	2932, 858, 857, 4131
GOTERM_BP_FAT	GO:0031116~positive regulation of microtubule polymerization	3	2.65487	0.0037167	858, 857, 4131
GOTERM_BP_FAT	GO:0031112~positive regulation of microtubule polymerization or depolymerization	3	2.65487	0.00451503	858, 857, 4131
GOTERM_BP_FAT	GO:0031113~regulation of microtubule polymerization	3	2.65487	0.00451503	858, 857, 4131
GOTERM_BP_FAT	GO:0051493~regulation of cytoskeleton organization	6	5.30973	0.00492339	4703, 858, 857, 4131, 118, 5217
GOTERM_BP_FAT	GO:0043254~regulation of protein complex assembly	5	4.42478	0.00633994	2932, 858, 857, 4131, 118
GOTERM_BP_FAT	GO:0009628~response to abiotic stimulus	9	7.9646	0.014638	3490, 7832, 26353, 1153, 857, 26509, 4131, 7508, 10763
GOTERM_BP_FAT	GO:0032271~regulation of protein polymerization	4	3.53982	0.0161531	858, 857, 4131, 118
GOTERM_BP_FAT	GO:0032273~positive regulation of protein polymerization	3	2.65487	0.0162238	858, 857, 4131
GOTERM_BP_FAT	GO:0031110~regulation of microtubule polymerization or depolymerization	3	2.65487	0.0226236	858, 857, 4131
GOTERM_BP_FAT	GO:0044087~regulation of cellular component biogenesis	5	4.42478	0.0311284	2932, 858, 857, 4131, 118
GOTERM_BP_FAT	GO:0033043~regulation of organelle organization	6	5.30973	0.0339756	4703, 858, 857, 4131, 118, 5217
GOTERM_BP_FAT	GO:0070507~regulation of microtubule cytoskeleton organization	3	2.65487	0.044472	858, 857, 4131
GOTERM_BP_FAT	GO:0010033~response to organic substance	12	10.6195	0.0470504	2791, 3490, 3306, 7832, 2308, 70, 858, 857, 25822, 10221, 3326, 4131
GOTERM_BP_FAT	GO:0051495~positive regulation of cytoskeleton organization	3	2.65487	0.0537607	858, 857, 4131
GOTERM_BP_FAT	GO:0032886~regulation of microtubule-based process	3	2.65487	0.0561817	858, 857, 4131
GOTERM_BP_FAT	GO:0007010~cytoskeleton organization	8	7.07965	0.0587894	1647, 22998, 70, 858, 857, 4131, 118, 5217
GOTERM_BP_FAT	GO:0009612~response to mechanical stimulus	3	2.65487	0.0879256	7832, 857, 4131
GOTERM_BP_FAT	GO:0008285~negative regulation of cell proliferation	7	6.19469	0.0908164	1003, 3490, 7832, 858, 9255, 857, 10221
GOTERM_BP_FAT	GO:0009725~response to hormone stimulus	7	6.19469	0.101083	2791, 3490, 7832, 2308, 858, 857, 4131
GOTERM_BP_FAT	GO:0000226~microtubule cytoskeleton organization	4	3.53982	0.104342	1647, 858, 857, 4131
GOTERM_BP_FAT	GO:0007017~microtubule-based process	5	4.42478	0.122563	7345, 1647, 858, 857, 4131
GOTERM_BP_FAT	GO:0042493~response to drug	5	4.42478	0.124168	70, 858, 857, 4131, 10763
GOTERM_BP_FAT	GO:0042127~regulation of cell proliferation	11	9.73451	0.140537	1003, 3490, 657, 5396, 7832, 5087, 2308, 858, 9255, 857, 10221
GOTERM_BP_FAT	GO:0009719~response to endogenous stimulus	7	6.19469	0.144094	2791, 3490, 7832, 2308, 858, 857, 4131
GOTERM_BP_FAT	GO:0043434~response to peptide hormone stimulus	4	3.53982	0.156724	7832, 2308, 858, 4131
GOTERM_BP_FAT	GO:0010638~positive regulation of organelle organization	3	2.65487	0.158953	858, 857, 4131
GOTERM_BP_FAT	GO:0051130~positive regulation of cellular component organization	4	3.53982	0.200943	2932, 858, 857, 4131
GOTERM_BP_FAT	GO:0043627~response to estrogen stimulus	3	2.65487	0.226704	858, 857, 4131
GOTERM_BP_FAT	GO:0048545~response to steroid hormone stimulus	4	3.53982	0.237711	3490, 858, 857, 4131
GOTERM_BP_FAT	GO:0031667~response to nutrient levels	4	3.53982	0.240206	3490, 857, 4131, 10763
GOTERM_BP_FAT	GO:0009991~response to extracellular stimulus	4	3.53982	0.288316	3490, 857, 4131, 10763
GOTERM_BP_FAT	GO:0032870~cellular response to hormone stimulus	3	2.65487	0.313484	2791, 3490, 2308
GOTERM_BP_FAT	GO:0007584~response to nutrient	3	2.65487	0.361409	3490, 857, 4131

## Sheet: D4
Annotation Cluster 1	Enrichment Score: 2.3288819863034367
Category	Term	Count	%	Pvalue	Genes
GOTERM_BP_FAT	GO:0043632~modification-dependent macromolecule catabolic process	25	7.05472	0.00155908	9097, 8925, 9361, 10299, 23014, 63891, 26268, 6049, 11059, 8239, 5887, 55666, 57092, 64844, 9958, 10054, 55031, 8405, 51725, 51569, 26273, 9039, 10477, 5527, 7341
GOTERM_BP_FAT	GO:0019941~modification-dependent protein catabolic process	25	7.02247	0.00177908	9097, 8925, 9361, 10299, 23014, 63891, 26268, 6049, 11059, 8239, 5887, 55666, 57092, 64844, 9958, 10054, 55031, 8405, 51725, 51569, 26273, 9039, 10477, 5527, 7341
GOTERM_BP_FAT	GO:0051603~proteolysis involved in cellular protein catabolic process	26	7.30337	0.0018102	9097, 8925, 9361, 10299, 23014, 63891, 26268, 6049, 5887, 11059, 8239, 55666, 57092, 64844, 9958, 10054, 55031, 8405, 51569, 51725, 8754, 26273, 9039, 10477, 5527, 7341
GOTERM_BP_FAT	GO:0044257~cellular protein catabolic process	26	7.30337	0.00192049	9097, 8925, 9361, 10299, 23014, 63891, 26268, 6049, 5887, 11059, 8239, 55666, 57092, 64844, 9958, 10054, 55031, 8405, 51569, 51725, 8754, 26273, 9039, 10477, 5527, 7341
GOTERM_BP_FAT	GO:0044265~cellular macromolecule catabolic process	30	8.42697	0.00245572	2935, 9097, 8925, 9361, 10299, 23014, 63891, 26268, 6049, 5887, 11059, 8239, 55666, 246243, 57092, 64844, 9958, 677, 10054, 55031, 8405, 51569, 51725, 8754, 26273, 54205, 9039, 10477, 5527, 7341
GOTERM_BP_FAT	GO:0009057~macromolecule catabolic process	31	8.70787	0.00428058	2935, 9097, 8925, 9361, 10730, 10299, 23014, 63891, 26268, 6049, 5887, 11059, 8239, 55666, 246243, 57092, 64844, 9958, 677, 10054, 55031, 8405, 51569, 51725, 8754, 26273, 54205, 9039, 10477, 5527, 7341
GOTERM_BP_FAT	GO:0006508~proteolysis	33	9.26966	0.0508448	827, 9097, 8925, 9361, 10730, 63891, 10299, 8738, 23014, 26268, 5654, 6049, 5887, 11059, 8239, 55666, 57092, 64844, 9958, 10054, 55031, 8405, 54878, 51569, 51725, 8754, 26273, 164656, 9039, 10477, 5527, 7341, 7385
GOTERM_BP_FAT	GO:0006511~ubiquitin-dependent protein catabolic process	10	2.80899	0.119277	9958, 23014, 55031, 5527, 6049, 5887, 8239, 9097, 55666, 57092
Annotation Cluster 2	Enrichment Score: 1.8264072081212832
Category	Term	Count	%	Pvalue	Genes
GOTERM_BP_FAT	GO:0046907~intracellular transport	35	9.83146	0.000101735	10972, 10527, 22836, 22872, 6728, 2316, 1315, 5048, 3843, 3312, 3842, 10482, 55740, 22878, 488, 8773, 10484, 9049, 3320, 11345, 9632, 10466, 10140, 55914, 3839, 6711, 10239, 6310, 3831, 5530, 351, 9559, 51128, 9868, 5594
GOTERM_BP_FAT	GO:0033365~protein localization in organelle	11	3.08989	0.0043289	10140, 10527, 9868, 9049, 3839, 6728, 6711, 3843, 3842, 5594, 5530
GOTERM_BP_FAT	GO:0017038~protein import	10	2.80899	0.0076943	10140, 10527, 9868, 9049, 3839, 6711, 3843, 3842, 5594, 5530
GOTERM_BP_FAT	GO:0006606~protein import into nucleus	8	2.24719	0.00962079	10140, 10527, 3839, 6711, 3843, 3842, 5594, 5530
GOTERM_BP_FAT	GO:0051170~nuclear import	8	2.24719	0.010952	10140, 10527, 3839, 6711, 3843, 3842, 5594, 5530
GOTERM_BP_FAT	GO:0045184~establishment of protein localization	30	8.42697	0.014556	10972, 10527, 22872, 6728, 2316, 1315, 3843, 3842, 23011, 8773, 10484, 9049, 23423, 11345, 9632, 10466, 23390, 11267, 10140, 55914, 3839, 6711, 10239, 5530, 51128, 9559, 81876, 9868, 8724, 5594
GOTERM_BP_FAT	GO:0034504~protein localization in nucleus	8	2.24719	0.0148582	10140, 10527, 3839, 6711, 3843, 3842, 5594, 5530
GOTERM_BP_FAT	GO:0008104~protein localization	33	9.26966	0.0179892	10972, 10527, 22872, 6728, 2316, 1315, 3843, 3842, 23011, 53405, 8773, 10484, 9049, 23423, 11345, 9632, 9168, 10466, 23390, 11267, 10140, 55914, 3839, 6711, 10239, 8733, 5530, 51128, 9559, 81876, 9868, 8724, 5594
GOTERM_BP_FAT	GO:0070727~cellular macromolecule localization	19	5.33708	0.0219063	6780, 10140, 10527, 55914, 3839, 6711, 6728, 10239, 2316, 1315, 3843, 3842, 5530, 10484, 51128, 9868, 9049, 9632, 5594
GOTERM_BP_FAT	GO:0015031~protein transport	29	8.14607	0.0220035	10972, 10527, 22872, 6728, 1315, 3843, 3842, 23011, 8773, 10484, 9049, 23423, 11345, 9632, 10466, 23390, 11267, 10140, 55914, 3839, 6711, 10239, 5530, 51128, 9559, 81876, 9868, 8724, 5594
GOTERM_BP_FAT	GO:0006605~protein targeting	12	3.37079	0.0249443	10140, 10527, 9868, 9049, 55914, 3839, 6728, 6711, 3843, 3842, 5594, 5530
GOTERM_BP_FAT	GO:0006913~nucleocytoplasmic transport	10	2.80899	0.025963	10140, 10527, 3839, 6711, 6310, 3843, 3842, 10482, 5594, 5530
GOTERM_BP_FAT	GO:0051169~nuclear transport	10	2.80899	0.0270125	10140, 10527, 3839, 6711, 6310, 3843, 3842, 10482, 5594, 5530
GOTERM_BP_FAT	GO:0006886~intracellular protein transport	17	4.77528	0.0361353	10140, 10527, 55914, 3839, 6711, 6728, 10239, 1315, 3843, 3842, 5530, 10484, 51128, 9868, 9049, 9632, 5594
GOTERM_BP_FAT	GO:0034613~cellular protein localization	18	5.05618	0.0380729	10140, 10527, 55914, 3839, 6711, 6728, 10239, 2316, 1315, 3843, 3842, 5530, 10484, 51128, 9868, 9049, 9632, 5594
GOTERM_BP_FAT	GO:0000060~protein import into nucleus, translocation	4	1.1236	0.0687616	10140, 6711, 3842, 5594
GOTERM_BP_FAT	GO:0000059~protein import into nucleus, docking	3	0.842697	0.0806287	10527, 3843, 3842
Annotation Cluster 3	Enrichment Score: 1.7832770895948307
Category	Term	Count	%	Pvalue	Genes
GOTERM_BP_FAT	GO:0014706~striated muscle tissue development	10	2.80899	0.00546669	3688, 7026, 23414, 34, 9093, 29895, 1827, 351, 4654, 5530
GOTERM_BP_FAT	GO:0060537~muscle tissue development	10	2.80899	0.0076943	3688, 7026, 23414, 34, 9093, 29895, 1827, 351, 4654, 5530
GOTERM_BP_FAT	GO:0060538~skeletal muscle organ development	7	1.96629	0.00861753	7026, 9093, 29895, 1827, 351, 4654, 5530
GOTERM_BP_FAT	GO:0007519~skeletal muscle tissue development	7	1.96629	0.00861753	7026, 9093, 29895, 1827, 351, 4654, 5530
GOTERM_BP_FAT	GO:0051146~striated muscle cell differentiation	8	2.24719	0.0102707	7111, 3688, 34, 9093, 1827, 351, 4654, 5530
GOTERM_BP_FAT	GO:0055002~striated muscle cell development	6	1.68539	0.0124989	7111, 3688, 9093, 1827, 351, 5530
GOTERM_BP_FAT	GO:0055001~muscle cell development	6	1.68539	0.0160673	7111, 3688, 9093, 1827, 351, 5530
GOTERM_BP_FAT	GO:0007517~muscle organ development	12	3.37079	0.0249443	1410, 3688, 7026, 4635, 23414, 34, 9093, 29895, 1827, 351, 4654, 5530
GOTERM_BP_FAT	GO:0048741~skeletal muscle fiber development	4	1.1236	0.0410037	9093, 1827, 351, 5530
GOTERM_BP_FAT	GO:0042692~muscle cell differentiation	8	2.24719	0.0496159	7111, 3688, 34, 9093, 1827, 351, 4654, 5530
GOTERM_BP_FAT	GO:0048747~muscle fiber development	4	1.1236	0.0740396	9093, 1827, 351, 5530

## Sheet: D5
Annotation Cluster 1	Enrichment Score: 2.712143820488099
Category	Term	Count	%	Pvalue	Genes
GOTERM_BP_FAT	GO:0006511~ubiquitin-dependent protein catabolic process	20	3.77358	0.000523599	5718, 6468, 8237, 8065, 389898, 9098, 4734, 220594, 5721, 5715, 5684, 7337, 5683, 7320, 7321, 8451, 9184, 51433, 267, 54850
GOTERM_BP_FAT	GO:0030163~protein catabolic process	36	6.79245	0.000762296	10422, 81631, 5718, 6468, 51002, 115201, 7704, 9246, 4734, 9098, 55884, 5684, 5715, 5683, 6687, 23077, 267, 9690, 54850, 11060, 8237, 65264, 8065, 389898, 220594, 5721, 7337, 9063, 7320, 7321, 27101, 9184, 8451, 51433, 23385, 4790
GOTERM_BP_FAT	GO:0009057~macromolecule catabolic process	43	8.11321	0.00116897	10422, 81631, 5718, 6468, 7538, 51002, 115201, 7704, 9246, 4734, 9098, 664, 55884, 5684, 5715, 948, 5683, 6687, 23077, 267, 9690, 54850, 11060, 8237, 4292, 22882, 65264, 8065, 389898, 2799, 220594, 5721, 9063, 7337, 7320, 7321, 1676, 27101, 9184, 8451, 51433, 23385, 4790
GOTERM_BP_FAT	GO:0051603~proteolysis involved in cellular protein catabolic process	34	6.41509	0.00137364	10422, 81631, 5718, 6468, 115201, 7704, 9246, 4734, 9098, 55884, 5684, 5715, 5683, 23077, 267, 9690, 54850, 11060, 8237, 65264, 8065, 389898, 220594, 5721, 7337, 9063, 7320, 7321, 27101, 9184, 8451, 51433, 23385, 4790
GOTERM_BP_FAT	GO:0044265~cellular macromolecule catabolic process	40	7.54717	0.00150276	10422, 81631, 5718, 6468, 7538, 115201, 7704, 9246, 4734, 9098, 664, 55884, 5684, 5715, 948, 5683, 23077, 267, 9690, 54850, 11060, 8237, 4292, 22882, 65264, 8065, 389898, 220594, 5721, 9063, 7337, 7320, 7321, 1676, 27101, 9184, 8451, 51433, 23385, 4790
GOTERM_BP_FAT	GO:0044257~cellular protein catabolic process	34	6.41509	0.00150844	10422, 81631, 5718, 6468, 115201, 7704, 9246, 4734, 9098, 55884, 5684, 5715, 5683, 23077, 267, 9690, 54850, 11060, 8237, 65264, 8065, 389898, 220594, 5721, 7337, 9063, 7320, 7321, 27101, 9184, 8451, 51433, 23385, 4790
GOTERM_BP_FAT	GO:0019941~modification-dependent protein catabolic process	32	6.03774	0.0021023	10422, 81631, 5718, 6468, 115201, 7704, 9246, 4734, 9098, 55884, 5715, 5684, 5683, 23077, 267, 9690, 54850, 11060, 8237, 65264, 8065, 389898, 220594, 5721, 7337, 9063, 7320, 7321, 27101, 9184, 8451, 51433
GOTERM_BP_FAT	GO:0043632~modification-dependent macromolecule catabolic process	32	6.03774	0.0021023	10422, 81631, 5718, 6468, 115201, 7704, 9246, 4734, 9098, 55884, 5715, 5684, 5683, 23077, 267, 9690, 54850, 11060, 8237, 65264, 8065, 389898, 220594, 5721, 7337, 9063, 7320, 7321, 27101, 9184, 8451, 51433
GOTERM_BP_FAT	GO:0006508~proteolysis	44	8.30189	0.0606881	10422, 81631, 5718, 6468, 115201, 7704, 55748, 9510, 60676, 9246, 4734, 9098, 55884, 5684, 5715, 5683, 51321, 6687, 54504, 23077, 267, 9690, 54850, 11060, 79716, 8237, 65264, 1738, 8065, 389898, 220594, 5721, 51056, 9063, 7337, 7320, 7321, 8745, 27101, 9184, 8451, 51433, 23385, 4790
Annotation Cluster 2	Enrichment Score: 2.6026683052570307
Category	Term	Count	%	Pvalue	Genes
GOTERM_BP_FAT	GO:0032870~cellular response to hormone stimulus	17	3.20755	0.000538603	8850, 10580, 2931, 3726, 1843, 7320, 2782, 7436, 108, 55970, 894, 3643, 79602, 23038, 2353, 5228, 142
GOTERM_BP_FAT	GO:0010033~response to organic substance	49	9.24528	0.000218371	3725, 10241, 6261, 10580, 3337, 8575, 3726, 79602, 23038, 5228, 780, 10057, 3251, 5322, 3397, 23645, 2806, 3308, 5037, 929, 7071, 7436, 2947, 3643, 5935, 1816, 2059, 10726, 1958, 762, 2931, 1843, 108, 5207, 55970, 4780, 267, 63826, 29966, 8850, 329, 9759, 7320, 2782, 10935, 358, 894, 2353, 142
GOTERM_BP_FAT	GO:0032869~cellular response to insulin stimulus	9	1.69811	0.00549266	7320, 7436, 8850, 894, 10580, 23038, 3643, 2931, 142
GOTERM_BP_FAT	GO:0009719~response to endogenous stimulus	28	5.28302	0.00594003	762, 10580, 2931, 3726, 1843, 108, 5207, 55970, 79602, 23038, 5228, 10057, 3251, 29966, 8850, 329, 5037, 7320, 7436, 2782, 358, 894, 2947, 3643, 2353, 1816, 142, 10726
GOTERM_BP_FAT	GO:0032868~response to insulin stimulus	11	2.07547	0.00696892	7320, 10057, 7436, 8850, 5207, 894, 10580, 23038, 3643, 2931, 142
GOTERM_BP_FAT	GO:0009725~response to hormone stimulus	25	4.71698	0.0110484	762, 10580, 2931, 3726, 1843, 108, 5207, 55970, 79602, 23038, 5228, 10057, 29966, 8850, 5037, 7320, 7436, 2782, 358, 2947, 894, 3643, 2353, 142, 10726
GOTERM_BP_FAT	GO:0043434~response to peptide hormone stimulus	13	2.45283	0.0216626	10057, 8850, 10580, 2931, 3726, 7320, 7436, 5207, 894, 23038, 3643, 142, 10726
Annotation Cluster 3	Enrichment Score: 2.029446741642731
Category	Term	Count	%	Pvalue	Genes
GOTERM_BP_FAT	GO:0006006~glucose metabolic process	16	3.01887	0.000758554	3099, 3098, 5257, 10891, 5255, 7957, 5213, 5506, 5504, 7360, 467, 5501, 5207, 5236, 2023, 23038
GOTERM_BP_FAT	GO:0019318~hexose metabolic process	17	3.20755	0.00283845	3099, 3098, 5257, 10891, 5255, 7957, 5213, 5506, 5504, 7360, 467, 5501, 4124, 5207, 5236, 2023, 23038
GOTERM_BP_FAT	GO:0044042~glucan metabolic process	6	1.13208	0.00803566	5506, 5504, 5257, 5501, 5255, 7957
GOTERM_BP_FAT	GO:0005977~glycogen metabolic process	6	1.13208	0.00803566	5506, 5504, 5257, 5501, 5255, 7957
GOTERM_BP_FAT	GO:0006073~cellular glucan metabolic process	6	1.13208	0.00803566	5506, 5504, 5257, 5501, 5255, 7957
GOTERM_BP_FAT	GO:0044264~cellular polysaccharide metabolic process	7	1.32075	0.00916715	5506, 5504, 5257, 27430, 5501, 5255, 7957
GOTERM_BP_FAT	GO:0005996~monosaccharide metabolic process	17	3.20755	0.00939144	3099, 3098, 5257, 10891, 5255, 7957, 5213, 5506, 5504, 7360, 467, 5501, 4124, 5207, 5236, 2023, 23038
GOTERM_BP_FAT	GO:0006112~energy reserve metabolic process	6	1.13208	0.0214656	5506, 5504, 5257, 5501, 5255, 7957
GOTERM_BP_FAT	GO:0005976~polysaccharide metabolic process	9	1.69811	0.0313207	5506, 3340, 5504, 5257, 27430, 5501, 5255, 7957, 2799
GOTERM_BP_FAT	GO:0015980~energy derivation by oxidation of organic compounds	10	1.88679	0.0784984	5506, 5504, 5257, 10891, 5501, 5255, 7957, 1738, 6901, 4711

## Sheet: D6
Annotation Cluster 1	Enrichment Score: 11.496485745908592
Category	Term	Count	%	PValue	Genes
GOTERM_BP_FAT	GO:0006091~generation of precursor metabolites and energy	75	9.12409	7.02977e-30	1351, 1350, 4698, 37, 374291, 5018, 2109, 6392, 7167, 25828, 5260, 6390, 533, 539, 537, 1346, 2108, 1345, 506, 5224, 4191, 1384, 1327, 9296, 6834, 2805, 9703, 10476, 5837, 5500, 5499, 4695, 1337, 4694, 7388, 7386, 7384, 54539, 4708, 862, 178, 4704, 4701, 10975, 27089, 5211, 513, 2271, 1891, 518, 517, 516, 93974, 514, 3572, 4728, 226, 4729, 4724, 4713, 4726, 51079, 51382, 8604, 4722, 498, 522, 153…
GOTERM_BP_FAT	GO:0006119~oxidative phosphorylation	31	3.77129	1.61287e-15	4698, 4708, 4704, 4701, 10975, 513, 374291, 533, 539, 537, 518, 517, 516, 514, 506, 4728, 4729, 4724, 4713, 4726, 51382, 9296, 4722, 498, 522, 10476, 4695, 4694, 7388, 526, 7384
GOTERM_BP_FAT	GO:0015980~energy derivation by oxidation of organic compounds	37	4.50122	2.89891e-14	4698, 4708, 178, 4704, 4701, 10975, 37, 5018, 374291, 2271, 6392, 5260, 6390, 3572, 4728, 4729, 4724, 4191, 4713, 1384, 4726, 8604, 6834, 4722, 2805, 9703, 8802, 8803, 5837, 5500, 5499, 4695, 2548, 7388, 4694, 50, 7384
GOTERM_BP_FAT	GO:0045333~cellular respiration	27	3.28467	1.1223e-11	4698, 4708, 4704, 4701, 10975, 374291, 5018, 2271, 6392, 6390, 4728, 4729, 4724, 4191, 4713, 4726, 8604, 6834, 4722, 9703, 8802, 8803, 4695, 4694, 7388, 50, 7384
GOTERM_BP_FAT	GO:0022900~electron transport chain	28	3.40633	3.55009e-11	54539, 4698, 4708, 4704, 4701, 10975, 27089, 374291, 2109, 6392, 25828, 6390, 2108, 4728, 4729, 4724, 4713, 4726, 51079, 8604, 4722, 1537, 4695, 4694, 7388, 1535, 7386, 7384
GOTERM_BP_FAT	GO:0022904~respiratory electron transport chain	18	2.18978	1.61053e-08	4698, 4728, 4708, 4729, 4724, 4704, 4713, 4726, 4701, 8604, 10975, 4722, 374291, 6390, 4695, 7388, 4694, 7384
GOTERM_BP_FAT	GO:0042775~mitochondrial ATP synthesis coupled electron transport	16	1.94647	5.3244e-08	4728, 4698, 4708, 4729, 4724, 4704, 4713, 4726, 4701, 10975, 4722, 374291, 4695, 7388, 4694, 7384
GOTERM_BP_FAT	GO:0042773~ATP synthesis coupled electron transport	16	1.94647	5.3244e-08	4728, 4698, 4708, 4729, 4724, 4704, 4713, 4726, 4701, 10975, 4722, 374291, 4695, 7388, 4694, 7384
GOTERM_BP_FAT	GO:0006120~mitochondrial electron transport, NADH to ubiquinone	13	1.58151	9.3482e-07	4728, 4698, 4708, 4729, 4724, 4704, 4713, 4701, 4726, 4722, 374291, 4695, 4694
Annotation Cluster 2	Enrichment Score: 3.720060259285254
Category	Term	Count	%	PValue	Genes
GOTERM_BP_FAT	GO:0006119~oxidative phosphorylation	31	3.77129	1.61287e-15	4698, 4708, 4704, 4701, 10975, 513, 374291, 533, 539, 537, 518, 517, 516, 514, 506, 4728, 4729, 4724, 4713, 4726, 51382, 9296, 4722, 498, 522, 10476, 4695, 4694, 7388, 526, 7384
GOTERM_BP_FAT	GO:0016310~phosphorylation	59	7.17762	0.0461655	4698, 5578, 6772, 10295, 374291, 5260, 533, 3486, 539, 9149, 537, 10155, 23139, 9043, 5159, 6093, 506, 2064, 2065, 5605, 9296, 975, 3297, 10476, 7075, 1716, 4695, 7388, 4694, 7384, 1459, 4708, 7001, 4704, 4701, 10975, 513, 26576, 369, 518, 517, 516, 514, 7043, 8428, 4728, 4729, 4724, 4713, 1019, 4726, 51382, 4722, 498, 522, 5571, 5298, 526, 728642
GOTERM_BP_FAT	GO:0006793~phosphorus metabolic process	69	8.39416	0.0582989	4698, 5578, 6772, 10295, 374291, 5260, 533, 92579, 3486, 539, 9149, 537, 10155, 23139, 9043, 5159, 6093, 506, 2064, 2065, 5605, 9296, 975, 3297, 5495, 10476, 7075, 5500, 5499, 1716, 4695, 7388, 4694, 7384, 1459, 23399, 4708, 7001, 4704, 4701, 78986, 10975, 513, 26576, 369, 5518, 5797, 518, 517, 516, 514, 7043, 8428, 4728, 4729, 4724, 4713, 4726, 1019, 51382, 4722, 498, 8611, 522, 5571, 66036, 529…
GOTERM_BP_FAT	GO:0006796~phosphate metabolic process	69	8.39416	0.0582989	4698, 5578, 6772, 10295, 374291, 5260, 533, 92579, 3486, 539, 9149, 537, 10155, 23139, 9043, 5159, 6093, 506, 2064, 2065, 5605, 9296, 975, 3297, 5495, 10476, 7075, 5500, 5499, 1716, 4695, 7388, 4694, 7384, 1459, 23399, 4708, 7001, 4704, 4701, 78986, 10975, 513, 26576, 369, 5518, 5797, 518, 517, 516, 514, 7043, 8428, 4728, 4729, 4724, 4713, 4726, 1019, 51382, 4722, 498, 8611, 522, 5571, 66036, 529…
GOTERM_BP_FAT	GO:0006468~protein amino acid phosphorylation	27	3.28467	0.991884	1459, 6772, 5578, 7001, 10295, 26576, 369, 5260, 3486, 9149, 10155, 23139, 9043, 5159, 7043, 6093, 8428, 2064, 2065, 5605, 1019, 3297, 975, 5571, 7075, 1716, 728642
Annotation Cluster 3	Enrichment Score: 3.4607146073748583
Category	Term	Count	%	PValue	Genes
GOTERM_BP_FAT	GO:0006119~oxidative phosphorylation	31	3.77129	1.61287e-15	4698, 4708, 4704, 4701, 10975, 513, 374291, 533, 539, 537, 518, 517, 516, 514, 506, 4728, 4729, 4724, 4713, 4726, 51382, 9296, 4722, 498, 522, 10476, 4695, 4694, 7388, 526, 7384
GOTERM_BP_FAT	GO:0015985~energy coupled proton transport, down electrochemical gradient	15	1.82482	1.76279e-08	506, 51382, 9296, 498, 522, 513, 10476, 533, 539, 537, 518, 526, 517, 516, 514
GOTERM_BP_FAT	GO:0015986~ATP synthesis coupled proton transport	15	1.82482	1.76279e-08	506, 51382, 9296, 498, 522, 513, 10476, 533, 539, 537, 518, 526, 517, 516, 514
GOTERM_BP_FAT	GO:0034220~ion transmembrane transport	15	1.82482	2.83866e-07	506, 51382, 9296, 498, 522, 513, 10476, 533, 539, 537, 518, 526, 517, 516, 514
GOTERM_BP_FAT	GO:0015992~proton transport	15	1.82482	4.22819e-06	506, 51382, 9296, 498, 522, 513, 10476, 533, 539, 537, 518, 526, 517, 516, 514
GOTERM_BP_FAT	GO:0006818~hydrogen transport	15	1.82482	5.46463e-06	506, 51382, 9296, 498, 522, 513, 10476, 533, 539, 537, 518, 526, 517, 516, 514
GOTERM_BP_FAT	GO:0009206~purine ribonucleoside triphosphate biosynthetic process	17	2.06813	0.000187273	506, 226, 51382, 9296, 498, 513, 522, 4833, 10476, 533, 539, 537, 518, 526, 517, 516, 514
GOTERM_BP_FAT	GO:0006754~ATP biosynthetic process	16	1.94647	0.000198842	506, 226, 51382, 9296, 498, 522, 513, 10476, 533, 539, 537, 518, 526, 517, 516, 514
GOTERM_BP_FAT	GO:0009201~ribonucleoside triphosphate biosynthetic process	17	2.06813	0.000215731	506, 226, 51382, 9296, 498, 513, 522, 4833, 10476, 533, 539, 537, 518, 526, 517, 516, 514
GOTERM_BP_FAT	GO:0009145~purine nucleoside triphosphate biosynthetic process	17	2.06813	0.000215731	506, 226, 51382, 9296, 498, 513, 522, 4833, 10476, 533, 539, 537, 518, 526, 517, 516, 514
GOTERM_BP_FAT	GO:0009142~nucleoside triphosphate biosynthetic process	17	2.06813	0.000324751	506, 226, 51382, 9296, 498, 513, 522, 4833, 10476, 533, 539, 537, 518, 526, 517, 516, 514
GOTERM_BP_FAT	GO:0009144~purine nucleoside triphosphate metabolic process	19	2.31144	0.000373611	506, 226, 51382, 9296, 498, 513, 522, 4833, 10476, 533, 1716, 539, 537, 518, 526, 517, 516, 29789, 514
GOTERM_BP_FAT	GO:0046034~ATP metabolic process	17	2.06813	0.000478365	506, 226, 51382, 9296, 498, 513, 522, 10476, 533, 539, 537, 518, 526, 517, 516, 29789, 514
GOTERM_BP_FAT	GO:0009152~purine ribonucleotide biosynthetic process	18	2.18978	0.000538609	506, 226, 51382, 9296, 498, 3614, 513, 522, 4833, 10476, 533, 539, 537, 518, 526, 517, 516, 514
GOTERM_BP_FAT	GO:0009205~purine ribonucleoside triphosphate metabolic process	18	2.18978	0.000604844	506, 226, 51382, 9296, 498, 513, 522, 4833, 10476, 533, 539, 537, 518, 526, 517, 516, 29789, 514
GOTERM_BP_FAT	GO:0009199~ribonucleoside triphosphate metabolic process	18	2.18978	0.000677949	506, 226, 51382, 9296, 498, 513, 522, 4833, 10476, 533, 539, 537, 518, 526, 517, 516, 29789, 514
GOTERM_BP_FAT	GO:0009141~nucleoside triphosphate metabolic process	19	2.31144	0.000810922	506, 226, 51382, 9296, 498, 513, 522, 4833, 10476, 533, 1716, 539, 537, 518, 526, 517, 516, 29789, 514
GOTERM_BP_FAT	GO:0009260~ribonucleotide biosynthetic process	18	2.18978	0.00116766	506, 226, 51382, 9296, 498, 3614, 513, 522, 4833, 10476, 533, 539, 537, 518, 526, 517, 516, 514
GOTERM_BP_FAT	GO:0009150~purine ribonucleotide metabolic process	19	2.31144	0.00162874	506, 226, 51382, 9296, 3614, 498, 513, 522, 4833, 10476, 533, 539, 537, 518, 526, 517, 516, 29789, 514
GOTERM_BP_FAT	GO:0009259~ribonucleotide metabolic process	19	2.31144	0.00332676	506, 226, 51382, 9296, 3614, 498, 513, 522, 4833, 10476, 533, 539, 537, 518, 526, 517, 516, 29789, 514
GOTERM_BP_FAT	GO:0006164~purine nucleotide biosynthetic process	18	2.18978	0.00759966	506, 226, 51382, 9296, 498, 3614, 513, 522, 4833, 10476, 533, 539, 537, 518, 526, 517, 516, 514
GOTERM_BP_FAT	GO:0006163~purine nucleotide metabolic process	20	2.43309	0.0204953	506, 226, 51382, 9296, 3614, 498, 513, 522, 4833, 10476, 533, 1716, 539, 537, 518, 526, 517, 516, 29789, 514
GOTERM_BP_FAT	GO:0034404~nucleobase, nucleoside and nucleotide biosynthetic process	19	2.31144	0.0325039	506, 226, 51382, 9296, 498, 3614, 353, 513, 522, 4833, 10476, 533, 539, 537, 518, 526, 517, 516, 514
GOTERM_BP_FAT	GO:0034654~nucleobase, nucleoside, nucleotide and nucleic acid biosynthetic process	19	2.31144	0.0325039	506, 226, 51382, 9296, 498, 3614, 353, 513, 522, 4833, 10476, 533, 539, 537, 518, 526, 517, 516, 514
GOTERM_BP_FAT	GO:0044271~nitrogen compound biosynthetic process	29	3.52798	0.0439144	6723, 5351, 513, 8623, 533, 539, 537, 518, 517, 516, 706, 514, 51582, 506, 226, 5625, 51382, 9296, 3614, 498, 2805, 4833, 522, 353, 10476, 8803, 7389, 526, 587
GOTERM_BP_FAT	GO:0009165~nucleotide biosynthetic process	18	2.18978	0.0456661	506, 226, 51382, 9296, 498, 3614, 513, 522, 4833, 10476, 533, 539, 537, 518, 526, 517, 516, 514
GOTERM_BP_FAT	GO:0055085~transmembrane transport	33	4.0146	0.296207	51025, 10245, 7416, 7419, 26519, 57030, 513, 9123, 533, 539, 537, 518, 517, 516, 514, 506, 1186, 56993, 26521, 4363, 293, 779, 51382, 9296, 8604, 498, 522, 10476, 7175, 1984, 1120, 526, 10452
GOTERM_BP_FAT	GO:0015672~monovalent inorganic cation transport	18	2.18978	0.492265	506, 4704, 51382, 9296, 57030, 498, 513, 522, 10476, 533, 539, 537, 3759, 518, 526, 517, 516, 514
GOTERM_BP_FAT	GO:0006812~cation transport	24	2.91971	0.911411	506, 4704, 779, 51382, 9296, 24145, 57030, 498, 51076, 513, 522, 55240, 10476, 533, 2495, 1120, 539, 537, 3759, 518, 526, 517, 516, 514
GOTERM_BP_FAT	GO:0006811~ion transport	34	4.13625	0.918081	5355, 4704, 7416, 7419, 57030, 513, 9123, 533, 539, 11309, 3759, 537, 518, 517, 516, 514, 706, 506, 1186, 779, 51382, 9296, 8604, 24145, 498, 51076, 522, 55240, 10476, 2495, 1120, 4357, 526, 10452

## Sheet: D7
Annotation Cluster 1	Enrichment Score: 1.5590191944376042
Category	Term	Count	%	PValue	Genes
GOTERM_BP_FAT	GO:0003012~muscle system process	10	5.71429	0.000267049	7139, 9172, 1674, 58, 3757, 4625, 8736, 3479, 140465, 2982
GOTERM_BP_FAT	GO:0006936~muscle contraction	8	4.57143	0.0032256	7139, 9172, 1674, 58, 3757, 4625, 8736, 140465
GOTERM_BP_FAT	GO:0033275~actin-myosin filament sliding	3	1.71429	0.00589958	7139, 4625, 140465
GOTERM_BP_FAT	GO:0070252~actin-mediated cell contraction	3	1.71429	0.00589958	7139, 4625, 140465
GOTERM_BP_FAT	GO:0030049~muscle filament sliding	3	1.71429	0.00589958	7139, 4625, 140465
GOTERM_BP_FAT	GO:0014706~striated muscle tissue development	6	3.42857	0.0153041	6840, 7139, 58, 4625, 10939, 140465
GOTERM_BP_FAT	GO:0060537~muscle tissue development	6	3.42857	0.0188447	6840, 7139, 58, 4625, 10939, 140465
GOTERM_BP_FAT	GO:0051146~striated muscle cell differentiation	5	2.85714	0.0223567	825, 7139, 58, 10939, 3479
GOTERM_BP_FAT	GO:0030239~myofibril assembly	3	1.71429	0.0231977	825, 7139, 58
GOTERM_BP_FAT	GO:0055002~striated muscle cell development	4	2.28571	0.0241223	825, 7139, 58, 10939
GOTERM_BP_FAT	GO:0055001~muscle cell development	4	2.28571	0.0283395	825, 7139, 58, 10939
GOTERM_BP_FAT	GO:0030048~actin filament-based movement	3	1.71429	0.0367499	7139, 4625, 140465
GOTERM_BP_FAT	GO:0031032~actomyosin structure organization	3	1.71429	0.0397497	825, 7139, 58
GOTERM_BP_FAT	GO:0007519~skeletal muscle tissue development	4	2.28571	0.0450169	6840, 58, 10939, 140465
GOTERM_BP_FAT	GO:0060538~skeletal muscle organ development	4	2.28571	0.0450169	6840, 58, 10939, 140465
GOTERM_BP_FAT	GO:0010927~cellular component assembly involved in morphogenesis	3	1.71429	0.0526153	825, 7139, 58
GOTERM_BP_FAT	GO:0030029~actin filament-based process	7	4	0.0580619	825, 5358, 7139, 58, 4625, 10979, 140465
GOTERM_BP_FAT	GO:0042692~muscle cell differentiation	5	2.85714	0.0613085	825, 7139, 58, 10939, 3479
GOTERM_BP_FAT	GO:0030705~cytoskeleton-dependent intracellular transport	3	1.71429	0.150916	7139, 4625, 140465
GOTERM_BP_FAT	GO:0007010~cytoskeleton organization	8	4.57143	0.221375	6840, 825, 5358, 7139, 1674, 58, 3927, 10979
GOTERM_BP_FAT	GO:0030036~actin cytoskeleton organization	5	2.85714	0.252986	825, 5358, 7139, 58, 10979
GOTERM_BP_FAT	GO:0032989~cellular component morphogenesis	4	2.28571	0.825955	825, 7139, 58, 10939
Annotation Cluster 2	Enrichment Score: 1.123291832972632
Category	Term	Count	%	PValue	Genes
GOTERM_BP_FAT	GO:0043467~regulation of generation of precursor metabolites and energy	3	1.71429	0.0560345	5507, 3479, 8445
GOTERM_BP_FAT	GO:0010906~regulation of glucose metabolic process	3	1.71429	0.0742163	5507, 3479, 8445
GOTERM_BP_FAT	GO:0010675~regulation of cellular carbohydrate metabolic process	3	1.71429	0.0859063	5507, 3479, 8445
GOTERM_BP_FAT	GO:0006109~regulation of carbohydrate metabolic process	3	1.71429	0.0899192	5507, 3479, 8445
Annotation Cluster 3	Enrichment Score: 0.82549219339359
Category	Term	Count	%	PValue	Genes
GOTERM_BP_FAT	GO:0007507~heart development	7	4	0.045884	8854, 7139, 1399, 57538, 4625, 6659, 10512
GOTERM_BP_FAT	GO:0003007~heart morphogenesis	3	1.71429	0.217647	8854, 7139, 4625
GOTERM_BP_FAT	GO:0048729~tissue morphogenesis	4	2.28571	0.33428	3202, 8854, 7139, 4625

## Sheet: D8
Annotation Cluster 1	Enrichment Score: 7.963716763575586
Category	Term	Count	%	PValue	Genes
GOTERM_BP_FAT	GO:0008380~RNA splicing	26	9.05923	3.52129e-10	7536, 6635, 11171, 55544, 27316, 25804, 51729, 1665, 10921, 5515, 3178, 9879, 3192, 58517, 4809, 23020, 55696, 4670, 6629, 23451, 10929, 91746, 24148, 5431, 10250, 6632
GOTERM_BP_FAT	GO:0006397~mRNA processing	27	9.40767	8.34601e-10	7536, 6635, 11171, 55544, 27316, 25804, 51729, 1665, 10921, 3178, 9879, 3192, 58517, 10657, 4809, 23020, 55696, 4670, 6629, 22828, 23451, 10929, 91746, 24148, 5431, 10250, 6632
GOTERM_BP_FAT	GO:0006396~RNA processing	35	12.1951	1.42387e-09	7536, 6635, 9987, 10523, 11171, 55544, 27316, 25804, 23350, 1665, 51729, 10921, 5515, 3178, 9879, 3192, 58517, 23076, 10657, 4809, 23020, 4670, 55696, 6629, 22828, 23451, 10929, 91746, 51118, 24148, 80135, 4088, 5431, 10250, 6632
GOTERM_BP_FAT	GO:0016071~mRNA metabolic process	27	9.40767	1.75513e-08	7536, 6635, 11171, 55544, 27316, 25804, 51729, 1665, 10921, 3178, 9879, 3192, 58517, 10657, 4809, 23020, 55696, 4670, 6629, 22828, 23451, 10929, 91746, 24148, 5431, 10250, 6632
GOTERM_BP_FAT	GO:0000375~RNA splicing, via transesterification reactions	17	5.92334	1.34692e-07	23020, 7536, 4670, 6629, 6635, 91746, 23451, 24148, 27316, 10921, 3178, 5431, 58517, 3192, 6632, 10250, 4809
GOTERM_BP_FAT	GO:0000377~RNA splicing, via transesterification reactions with bulged adenosine as nucleophile	17	5.92334	1.34692e-07	23020, 7536, 4670, 6629, 6635, 91746, 23451, 24148, 27316, 10921, 3178, 5431, 58517, 3192, 6632, 10250, 4809
GOTERM_BP_FAT	GO:0000398~nuclear mRNA splicing, via spliceosome	17	5.92334	1.34692e-07	23020, 7536, 4670, 6629, 6635, 91746, 23451, 24148, 27316, 10921, 3178, 5431, 58517, 3192, 6632, 10250, 4809
Annotation Cluster 2	Enrichment Score: 2.7005399057512816
Category	Term	Count	%	PValue	Genes
GOTERM_BP_FAT	GO:0006941~striated muscle contraction	8	2.78746	7.28345e-05	4634, 1134, 4624, 9456, 7138, 7273, 4151, 845
GOTERM_BP_FAT	GO:0006936~muscle contraction	11	3.83275	0.0021708	4634, 1134, 4624, 9456, 786, 4626, 7138, 1160, 7273, 4151, 845
GOTERM_BP_FAT	GO:0003009~skeletal muscle contraction	4	1.39373	0.00235319	1134, 9456, 7138, 4151
GOTERM_BP_FAT	GO:0050881~musculoskeletal movement	4	1.39373	0.00919058	1134, 9456, 7138, 4151
GOTERM_BP_FAT	GO:0050879~multicellular organismal movement	4	1.39373	0.00919058	1134, 9456, 7138, 4151
Annotation Cluster 3	Enrichment Score: 1.6033984101417547
Category	Term	Count	%	PValue	Genes
GOTERM_BP_FAT	GO:0051170~nuclear import	8	2.78746	0.00294489	55696, 5514, 7040, 3178, 7514, 868, 9670, 5903
GOTERM_BP_FAT	GO:0033365~protein localization in organelle	9	3.13589	0.00919476	55696, 5514, 7040, 9804, 7514, 868, 23480, 9670, 5903
GOTERM_BP_FAT	GO:0006606~protein import into nucleus	7	2.43902	0.0107608	55696, 5514, 7040, 7514, 868, 9670, 5903
GOTERM_BP_FAT	GO:0034504~protein localization in nucleus	7	2.43902	0.0158246	55696, 5514, 7040, 7514, 868, 9670, 5903
GOTERM_BP_FAT	GO:0006913~nucleocytoplasmic transport	9	3.13589	0.0179396	55696, 5514, 7040, 3178, 7514, 171017, 868, 9670, 5903
GOTERM_BP_FAT	GO:0051169~nuclear transport	9	3.13589	0.0186344	55696, 5514, 7040, 3178, 7514, 171017, 868, 9670, 5903
GOTERM_BP_FAT	GO:0017038~protein import	8	2.78746	0.0186451	55696, 5514, 7040, 9804, 7514, 868, 9670, 5903
GOTERM_BP_FAT	GO:0006605~protein targeting	10	3.48432	0.0318418	55696, 5514, 7040, 9804, 7514, 868, 7095, 23480, 9670, 5903
GOTERM_BP_FAT	GO:0015031~protein transport	23	8.01394	0.0377499	63941, 55696, 5870, 9804, 7514, 7844, 10966, 9818, 868, 23480, 2778, 6272, 51375, 8766, 5903, 10427, 5514, 7040, 7095, 4666, 5868, 9972, 9670
GOTERM_BP_FAT	GO:0034613~cellular protein localization	15	5.22648	0.0400479	55696, 9804, 7514, 51100, 868, 23480, 6272, 54386, 8766, 10427, 5903, 7040, 5514, 7095, 9670
GOTERM_BP_FAT	GO:0045184~establishment of protein localization	23	8.01394	0.0412205	63941, 55696, 5870, 9804, 7514, 7844, 10966, 9818, 868, 23480, 2778, 6272, 51375, 8766, 5903, 10427, 5514, 7040, 7095, 4666, 5868, 9972, 9670
GOTERM_BP_FAT	GO:0070727~cellular macromolecule localization	15	5.22648	0.0423337	55696, 9804, 7514, 51100, 868, 23480, 6272, 54386, 8766, 10427, 5903, 7040, 5514, 7095, 9670
GOTERM_BP_FAT	GO:0008104~protein localization	25	8.7108	0.0558582	63941, 9804, 5870, 7514, 51100, 7844, 868, 23480, 51375, 10427, 8766, 7040, 5514, 9670, 5868, 9972, 55696, 10966, 9818, 2778, 6272, 54386, 5903, 7095, 4666
GOTERM_BP_FAT	GO:0046907~intracellular transport	20	6.96864	0.0804502	55696, 9804, 7514, 55288, 868, 23480, 2778, 6272, 8766, 5903, 10427, 5514, 7040, 4624, 9698, 3178, 171017, 7095, 23095, 9670
GOTERM_BP_FAT	GO:0006886~intracellular protein transport	13	4.52962	0.0819668	55696, 9804, 7514, 868, 23480, 6272, 8766, 10427, 5903, 7040, 5514, 7095, 9670

## Sheet: D9
Annotation Cluster 1	Enrichment Score: 3.218872383277364
Category	Term	Count	%	PValue	Genes
GOTERM_BP_FAT	GO:0030198~extracellular matrix organization	7	9.72222	1.22121e-05	4629, 1277, 1634, 7373, 83716, 1301, 1278
GOTERM_BP_FAT	GO:0043062~extracellular structure organization	7	9.72222	0.000127506	4629, 1277, 1634, 7373, 83716, 1301, 1278
GOTERM_BP_FAT	GO:0030199~collagen fibril organization	4	5.55556	0.000414566	1277, 7373, 1301, 1278
GOTERM_BP_FAT	GO:0048729~tissue morphogenesis	3	4.16667	0.206345	1277, 1301, 1278
Annotation Cluster 2	Enrichment Score: 2.0386281486786735
Category	Term	Count	%	PValue	Genes
GOTERM_BP_FAT	GO:0001501~skeletal system development	11	15.2778	2.82916e-06	4313, 1490, 1277, 4054, 1301, 7048, 1278, 165, 1311, 4609, 10736
GOTERM_BP_FAT	GO:0048705~skeletal system morphogenesis	7	9.72222	1.73654e-05	4313, 1490, 1277, 1301, 7048, 4609, 10736
GOTERM_BP_FAT	GO:0001568~blood vessel development	7	9.72222	0.00153677	4313, 1490, 1277, 4223, 7048, 1278, 4915
GOTERM_BP_FAT	GO:0001944~vasculature development	7	9.72222	0.00175205	4313, 1490, 1277, 4223, 7048, 1278, 4915
GOTERM_BP_FAT	GO:0007167~enzyme linked receptor protein signaling pathway	6	8.33333	0.0309459	2331, 1490, 4054, 7048, 1278, 4915
GOTERM_BP_FAT	GO:0048514~blood vessel morphogenesis	4	5.55556	0.0952617	1490, 4223, 7048, 4915
GOTERM_BP_FAT	GO:0001503~ossification	3	4.16667	0.110915	4313, 1490, 1277
GOTERM_BP_FAT	GO:0060348~bone development	3	4.16667	0.123468	4313, 1490, 1277
GOTERM_BP_FAT	GO:0001525~angiogenesis	3	4.16667	0.172659	1490, 4223, 7048
GOTERM_BP_FAT	GO:0008544~epidermis development	3	4.16667	0.188402	1490, 1277, 1278
GOTERM_BP_FAT	GO:0007398~ectoderm development	3	4.16667	0.216398	1490, 1277, 1278
Annotation Cluster 3	Enrichment Score: 1.7194742757714574
Category	Term	Count	%	PValue	Genes
GOTERM_BP_FAT	GO:0048705~skeletal system morphogenesis	7	9.72222	1.73654e-05	4313, 1490, 1277, 1301, 7048, 4609, 10736
GOTERM_BP_FAT	GO:0009612~response to mechanical stimulus	4	5.55556	0.00300265	1277, 1301, 7048, 4609
GOTERM_BP_FAT	GO:0048706~embryonic skeletal system development	4	5.55556	0.00581795	1277, 1301, 7048, 10736
GOTERM_BP_FAT	GO:0007423~sensory organ development	5	6.94444	0.0221513	1301, 6152, 4915, 4609, 10736
GOTERM_BP_FAT	GO:0048562~embryonic organ morphogenesis	4	5.55556	0.0227627	1301, 7048, 4609, 10736
GOTERM_BP_FAT	GO:0048704~embryonic skeletal system morphogenesis	3	4.16667	0.0294025	1301, 7048, 10736
GOTERM_BP_FAT	GO:0042471~ear morphogenesis	3	4.16667	0.0305217	1301, 4609, 10736
GOTERM_BP_FAT	GO:0048568~embryonic organ development	4	5.55556	0.0472106	1301, 7048, 4609, 10736
GOTERM_BP_FAT	GO:0043583~ear development	3	4.16667	0.0649261	1301, 4609, 10736
GOTERM_BP_FAT	GO:0043009~chordate embryonic development	5	6.94444	0.0717	1277, 1301, 4223, 7048, 10736
GOTERM_BP_FAT	GO:0009792~embryonic development ending in birth or egg hatching	5	6.94444	0.0738841	1277, 1301, 4223, 7048, 10736
GOTERM_BP_FAT	GO:0009628~response to abiotic stimulus	5	6.94444	0.116941	1277, 1301, 7048, 3315, 4609
GOTERM_BP_FAT	GO:0048598~embryonic morphogenesis	4	5.55556	0.170125	1301, 7048, 4609, 10736

[truncated: 1 more sheets: D10]
